# Supplementary material for: Molecular weight assessment of proteins in total proteome profiles using 1D-PAGE and LC/MS/MS
Source: Proteome Sci. 2005 Jun 8;3:6. doi: 10.1186/1477-5956-3-6 (PMC1182394; doi:10.1186/1477-5956-3-6)
Supplement: Additional File 1 — MultiConsensus Data file [file 1477-5956-3-6-S1.txt]

	Reference					Score	Accession		Peptides (Hits)
	Scan(s)	Sequence	MH+	Charge	XC	Delta Cn	Sp	RSp	Ions	Count
#3	NP_002464.1| myosin, heavy polypeptide 9, non-muscle [Homo sapiens] [MASS=226531]					323522	49 (49 0 0 0)
	1008_HuTotalProfile_Run1_22, 13025	-.VISGVLQLGNIVFK. 13025.-	1487.8123	2	2.7318	0.0000	454.6	1	14/26
	1008_HuTotalProfile_Run1_22, 13047	-.VISGVLQLGNIVFK. 13047.-	1487.8123	2	3.4637	0.0000	748.6	1	17/26
	1008_HuTotalProfile_Run1_22, 13096	-.VISGVLQLGNIVFK. 13096.-	1487.8123	2	2.7514	0.0000	649.6	1	16/26
	1008_HuTotalProfile_Run1_11, 13213	-.VISGVLQLGNIVFK. 13213.-	1487.8123	2	3.0369	0.0000	550.1	1	15/26
	1008_HuTotalProfile_Run1_10, 12785	-.VISGVLQLGNIVFK. 12785.-	1487.8123	2	4.4055	0.0000	1798.9	1	20/26
	1008_HuTotalProfile_Run1_10, 12799	-.VISGVLQLGNIVFK. 12799.-	1487.8123	2	3.0673	0.0000	1456.5	1	19/26
	1008_HuTotalProfile_Run1_10, 12816	-.VISGVLQLGNIVFK. 12816.-	1487.8123	2	3.1871	0.0000	1537.9	1	18/26
	1008_HuTotalProfile_Run1_10, 12829	-.VISGVLQLGNIVFK. 12829.-	1487.8123	2	3.2259	0.0000	1542.6	1	18/26
	1008_HuTotalProfile_Run1_09, 12823	-.VISGVLQLGNIVFK. 12823.-	1487.8123	2	3.5726	0.0000	1119.8	1	19/26
	1008_HuTotalProfile_Run1_09, 12837	-.VISGVLQLGNIVFK. 12837.-	1487.8123	2	3.8274	0.0000	928.1	1	17/26
	1008_HuTotalProfile_Run1_09, 12850	-.VISGVLQLGNIVFK. 12850.-	1487.8123	2	3.8066	0.0000	961.1	1	19/26
	1008_HuTotalProfile_Run1_09, 12859	-.VISGVLQLGNIVFK. 12859.-	1487.8123	2	4.2525	0.0000	1198.4	1	19/26
	1008_HuTotalProfile_Run1_07, 13771	-.VISGVLQLGNIVFK. 13771.-	1487.8123	2	2.5855	0.0000	189.6	1	14/26
	1008_HuTotalProfile_Run1_07, 13779	-.VISGVLQLGNIVFK. 13779.-	1487.8123	2	3.3366	0.0000	775.5	1	18/26
	1008_HuTotalProfile_Run1_07, 13788	-.VISGVLQLGNIVFK. 13788.-	1487.8123	2	3.5360	0.0000	735.1	1	19/26
	1008_HuTotalProfile_Run1_07, 13800	-.VISGVLQLGNIVFK. 13800.-	1487.8123	2	2.7165	0.0000	388.2	1	17/26
	1008_HuTotalProfile_Run1_06, 12874	-.VISGVLQLGNIVFK. 12874.-	1487.8123	2	3.3122	0.0000	1860.2	1	20/26
	1008_HuTotalProfile_Run1_06, 12881	-.VISGVLQLGNIVFK. 12881.-	1487.8123	2	3.5296	0.0000	1644.1	1	19/26
	1008_HuTotalProfile_Run1_06, 12895	-.VISGVLQLGNIVFK. 12895.-	1487.8123	2	2.7890	0.0000	1251.5	1	18/26
	1008_HuTotalProfile_Run1_06, 12906	-.VISGVLQLGNIVFK. 12906.-	1487.8123	2	3.3749	0.0000	1577.6	1	19/26
	1008_HuTotalProfile_Run1_06, 12916	-.VISGVLQLGNIVFK. 12916.-	1487.8123	2	3.9783	0.0000	2132.1	1	21/26
	1008_HuTotalProfile_Run1_05, 13315	-.VISGVLQLGNIVFK. 13315.-	1487.8123	2	3.1414	0.0000	974.3	1	18/26
	1008_HuTotalProfile_Run1_05, 13323	-.VISGVLQLGNIVFK. 13323.-	1487.8123	2	3.3435	0.0000	1567.5	1	19/26
	1008_HuTotalProfile_Run1_05, 13342	-.VISGVLQLGNIVFK. 13342.-	1487.8123	2	3.2827	0.0000	1416.2	1	18/26
	1008_HuTotalProfile_Run1_04, 12519	-.VISGVLQLGNIVFK. 12519.-	1487.8123	2	3.8939	0.0000	1815.6	1	20/26
	1008_HuTotalProfile_Run1_04, 12533	-.VISGVLQLGNIVFK. 12533.-	1487.8123	2	3.9819	0.0000	1878.7	1	20/26
	1008_HuTotalProfile_Run1_04, 12546	-.VISGVLQLGNIVFK. 12546.-	1487.8123	2	3.5951	0.0000	1747.3	1	19/26
	1008_HuTotalProfile_Run1_04, 12552	-.VISGVLQLGNIVFK. 12552.-	1487.8123	2	2.9014	0.0000	1617.5	1	19/26
	1008_HuTotalProfile_Run1_04, 12557	-.VISGVLQLGNIVFK. 12557.-	1487.8123	2	4.8896	0.0000	2500.9	1	22/26
	1008_HuTotalProfile_Run1_03, 13214	-.VISGVLQLGNIVFK. 13214.-	1487.8123	2	2.8459	0.0000	781.9	1	16/26
	1008_HuTotalProfile_Run1_03, 13224	-.VISGVLQLGNIVFK. 13224.-	1487.8123	2	2.8268	0.0000	795.6	1	17/26
	1008_HuTotalProfile_Run1_03, 13233	-.VISGVLQLGNIVFK. 13233.-	1487.8123	2	3.1891	0.0000	1618.8	1	19/26
	1008_HuTotalProfile_Run1_03, 13258	-.VISGVLQLGNIVFK. 13258.-	1487.8123	2	3.1668	0.0000	1056.3	1	18/26
	1008_HuTotalProfile_Run1_03, 13271	-.VISGVLQLGNIVFK. 13271.-	1487.8123	2	3.2680	0.0000	1702.5	1	20/26
	1008_HuTotalProfile_Run1_03, 13315	-.VISGVLQLGNIVFK. 13315.-	1487.8123	2	2.6841	0.0000	1185.0	1	17/26
	1008_HuTotalProfile_Run1_02, 13007	-.VISGVLQLGNIVFK. 13007.-	1487.8123	2	3.7361	0.0000	1883.0	1	20/26
	1008_HuTotalProfile_Run1_02, 13022	-.VISGVLQLGNIVFK. 13022.-	1487.8123	2	4.0761	0.0000	1869.8	1	20/26
	1008_HuTotalProfile_Run1_02, 13033	-.VISGVLQLGNIVFK. 13033.-	1487.8123	2	4.0649	0.0000	1717.5	1	20/26
	1008_HuTotalProfile_Run1_01, 13017	-.VISGVLQLGNIVFK. 13017.-	1487.8123	2	4.1547	0.0000	1822.7	1	20/26
	1008_HuTotalProfile_Run1_01, 13029	-.VISGVLQLGNIVFK. 13029.-	1487.8123	2	4.5293	0.0000	1632.6	1	18/26
	1008_HuTotalProfile_Run1_01,13040-13041	-.VISGVLQLGNIVFK.13040-13041.-	1487.8123	2	4.2508	0.0000	1845.8	1	20/26
	1008_HuTotalProfile_Run1_01, 13052	-.VISGVLQLGNIVFK. 13052.-	1487.8123	2	4.2772	0.0000	1829.8	1	20/26
	1008_HuTotalProfile_Run1_01, 13109	-.VISGVLQLGNIVFK. 13109.-	1487.8123	2	4.2676	0.0000	1929.7	1	20/26
	1008_HuTotalProfile_Run1_01, 13158	-.VISGVLQLGNIVFK. 13158.-	1487.8123	2	3.2453	0.0000	2065.8	1	21/26
	1008_HuTotalProfile_Run1_22, 7849	-.IAQLEEQLDNETK. 7849.-	1531.6476	2	3.5038	0.0000	1200.3	1	19/24
	1008_HuTotalProfile_Run1_06, 7756	-.IAQLEEQLDNETK. 7756.-	1531.6476	2	3.9590	0.0000	1444.3	1	19/24
	1008_HuTotalProfile_Run1_04, 7567	-.IAQLEEQLDNETK. 7567.-	1531.6476	2	4.0959	0.0000	1772.8	1	20/24
	1008_HuTotalProfile_Run1_04, 7571	-.IAQLEEQLDNETK. 7571.-	1531.6476	2	4.6967	0.0000	1993.4	1	20/24
	1008_HuTotalProfile_Run1_04, 7580	-.IAQLEEQLDNETK. 7580.-	1531.6476	2	3.9159	0.0000	1918.7	1	20/24
	1008_HuTotalProfile_Run1_04, 7583	-.IAQLEEQLDNETK. 7583.-	1531.6476	2	4.3575	0.0000	2265.0	1	20/24
	1008_HuTotalProfile_Run1_03, 8061	-.IAQLEEQLDNETK. 8061.-	1531.6476	2	3.7598	0.0000	794.5	1	16/24
	1008_HuTotalProfile_Run1_03, 8091	-.IAQLEEQLDNETK. 8091.-	1531.6476	2	4.4607	0.0000	1609.8	1	19/24
	1008_HuTotalProfile_Run1_02, 7825	-.IAQLEEQLDNETK. 7825.-	1531.6476	2	4.1317	0.0000	1119.3	1	18/24
	1008_HuTotalProfile_Run1_02, 7834	-.IAQLEEQLDNETK. 7834.-	1531.6476	2	3.6503	0.0000	1177.0	1	18/24
	1008_HuTotalProfile_Run1_02, 7859	-.IAQLEEQLDNETK. 7859.-	1531.6476	2	4.1770	0.0000	1058.2	1	17/24
	1008_HuTotalProfile_Run1_02, 7869	-.IAQLEEQLDNETK. 7869.-	1531.6476	2	4.0802	0.0000	861.0	1	18/24
	1008_HuTotalProfile_Run1_01, 7972	-.IAQLEEQLDNETK. 7972.-	1531.6476	2	4.5526	0.0000	2457.6	1	20/24
	1008_HuTotalProfile_Run1_01, 7983	-.IAQLEEQLDNETK. 7983.-	1531.6476	2	4.0945	0.0000	2246.1	1	20/24
	1008_HuTotalProfile_Run1_01,7993-7994	-.IAQLEEQLDNETK.7993-7994.-	1531.6476	2	5.1752	0.0000	2590.3	1	20/24
	1008_HuTotalProfile_Run1_11, 7493	-.AGVLAHLEEER. 7493.-	1224.3492	2	3.0573	0.0000	454.9	1	15/20
	1008_HuTotalProfile_Run1_06, 7459	-.AGVLAHLEEER. 7459.-	1224.3492	2	3.1896	0.0000	1450.7	1	17/20
	1008_HuTotalProfile_Run1_06, 7465	-.AGVLAHLEEER. 7465.-	1224.3492	2	3.2496	0.0000	1374.6	1	16/20
	1008_HuTotalProfile_Run1_06, 7495	-.AGVLAHLEEER. 7495.-	1224.3492	2	3.6077	0.0000	1656.9	1	17/20
	1008_HuTotalProfile_Run1_06, 7501	-.AGVLAHLEEER. 7501.-	1224.3492	2	3.3197	0.0000	1478.0	1	16/20
	1008_HuTotalProfile_Run1_05, 7979	-.AGVLAHLEEER. 7979.-	1224.3492	2	2.9931	0.0000	1031.6	1	17/20
	1008_HuTotalProfile_Run1_05, 8014	-.AGVLAHLEEER. 8014.-	1224.3492	2	3.1155	0.0000	1563.4	1	18/20
	1008_HuTotalProfile_Run1_05, 8032	-.AGVLAHLEEER. 8032.-	1224.3492	2	2.8015	0.0000	1240.8	1	17/20
	1008_HuTotalProfile_Run1_04, 7255	-.AGVLAHLEEER. 7255.-	1224.3492	2	3.5465	0.0000	1519.7	1	17/20
	1008_HuTotalProfile_Run1_04, 7276	-.AGVLAHLEEER. 7276.-	1224.3492	2	3.8810	0.0000	1393.8	1	17/20
	1008_HuTotalProfile_Run1_04, 7308	-.AGVLAHLEEER. 7308.-	1224.3492	2	2.9133	0.0000	727.0	1	15/20
	1008_HuTotalProfile_Run1_03, 7913	-.AGVLAHLEEER. 7913.-	1224.3492	2	3.2604	0.0000	1473.2	1	17/20
	1008_HuTotalProfile_Run1_03, 7925	-.AGVLAHLEEER. 7925.-	1224.3492	2	3.8442	0.0000	1651.5	1	18/20
	1008_HuTotalProfile_Run1_03, 7928	-.AGVLAHLEEER. 7928.-	1224.3492	2	3.5735	0.0000	1347.1	1	17/20
	1008_HuTotalProfile_Run1_03, 7934	-.AGVLAHLEEER. 7934.-	1224.3492	2	3.8495	0.0000	1703.7	1	17/20
	1008_HuTotalProfile_Run1_02, 7677	-.AGVLAHLEEER. 7677.-	1224.3492	2	3.7120	0.0000	1544.6	1	17/20
	1008_HuTotalProfile_Run1_02, 7683	-.AGVLAHLEEER. 7683.-	1224.3492	2	3.6047	0.0000	1477.4	1	17/20
	1008_HuTotalProfile_Run1_02, 7694	-.AGVLAHLEEER. 7694.-	1224.3492	2	3.0304	0.0000	1495.4	1	16/20
	1008_HuTotalProfile_Run1_02, 7708	-.AGVLAHLEEER. 7708.-	1224.3492	2	3.4435	0.0000	1496.1	1	17/20
	1008_HuTotalProfile_Run1_02, 7713	-.AGVLAHLEEER. 7713.-	1224.3492	2	3.1752	0.0000	1416.5	1	17/20
	1008_HuTotalProfile_Run1_01, 7750	-.AGVLAHLEEER. 7750.-	1224.3492	2	4.1615	0.0000	1613.0	1	18/20
	1008_HuTotalProfile_Run1_01, 7806	-.AGVLAHLEEER. 7806.-	1224.3492	2	3.9401	0.0000	1389.7	1	17/20
	1008_HuTotalProfile_Run1_09, 12045	-.LQQELDDLLVDLDHQR. 12045.-	1951.1277	3	3.7132	0.0000	704.8	1	28/60
	1008_HuTotalProfile_Run1_09, 12065	-.LQQELDDLLVDLDHQR. 12065.-	1951.1277	3	3.5169	0.0000	814.1	1	30/60
	1008_HuTotalProfile_Run1_08, 11857	-.LQQELDDLLVDLDHQR. 11857.-	1951.1277	3	3.8246	0.0000	941.0	1	31/60
	1008_HuTotalProfile_Run1_08, 11878	-.LQQELDDLLVDLDHQR. 11878.-	1951.1277	3	3.6269	0.0000	967.1	1	32/60
	1008_HuTotalProfile_Run1_07, 12849	-.LQQELDDLLVDLDHQR. 12849.-	1951.1277	3	3.7960	0.0000	856.7	1	31/60
	1008_HuTotalProfile_Run1_01, 12300	-.LQQELDDLLVDLDHQR. 12300.-	1951.1277	3	3.7965	0.0000	1117.3	1	35/60
	1008_HuTotalProfile_Run1_08, 5298	-.DLEAHIDSANK. 5298.-	1213.2800	2	2.8970	0.0000	1085.5	1	17/20
	1008_HuTotalProfile_Run1_06, 5608	-.DLEAHIDSANK. 5608.-	1213.2800	2	2.7751	0.0000	430.5	1	14/20
	1008_HuTotalProfile_Run1_06, 5621	-.DLEAHIDSANK. 5621.-	1213.2800	2	3.3022	0.0000	1009.4	1	17/20
	1008_HuTotalProfile_Run1_06, 5633	-.DLEAHIDSANK. 5633.-	1213.2800	2	3.4261	0.0000	1251.7	1	16/20
	1008_HuTotalProfile_Run1_06, 5646	-.DLEAHIDSANK. 5646.-	1213.2800	2	3.1317	0.0000	1244.0	1	17/20
	1008_HuTotalProfile_Run1_05, 6175	-.DLEAHIDSANK. 6175.-	1213.2800	2	2.5779	0.0000	381.5	1	13/20
	1008_HuTotalProfile_Run1_04, 5372	-.DLEAHIDSANK. 5372.-	1213.2800	2	2.8108	0.0000	899.8	1	16/20
	1008_HuTotalProfile_Run1_04, 5396	-.DLEAHIDSANK. 5396.-	1213.2800	2	3.2358	0.0000	1050.4	1	17/20
	1008_HuTotalProfile_Run1_04, 5405	-.DLEAHIDSANK. 5405.-	1213.2800	2	2.8850	0.0000	1141.0	1	17/20
	1008_HuTotalProfile_Run1_03, 6175	-.DLEAHIDSANK. 6175.-	1213.2800	2	2.5702	0.0000	603.4	1	15/20
	1008_HuTotalProfile_Run1_01, 5955	-.DLEAHIDSANK. 5955.-	1213.2800	2	3.0259	0.0000	967.7	1	16/20
	1008_HuTotalProfile_Run1_01, 5967	-.DLEAHIDSANK. 5967.-	1213.2800	2	3.1030	0.0000	1168.4	1	17/20
	1008_HuTotalProfile_Run1_01, 5989	-.DLEAHIDSANK. 5989.-	1213.2800	2	3.0748	0.0000	1320.4	1	16/20
	1008_HuTotalProfile_Run1_01, 6002	-.DLEAHIDSANK. 6002.-	1213.2800	2	3.3559	0.0000	1543.5	1	17/20
	1008_HuTotalProfile_Run1_01, 6014	-.DLEAHIDSANK. 6014.-	1213.2800	2	3.5937	0.0000	1546.2	1	17/20
	1008_HuTotalProfile_Run1_07, 11653	-.NFINNPLAQADWAAK. 11653.-	1673.8538	2	4.8211	0.0000	1966.7	1	22/28
	1008_HuTotalProfile_Run1_04, 10625	-.NFINNPLAQADWAAK. 10625.-	1673.8538	2	4.9159	0.0000	2163.4	1	23/28
	1008_HuTotalProfile_Run1_04, 10647	-.NFINNPLAQADWAAK. 10647.-	1673.8538	2	5.3322	0.0000	2699.3	1	24/28
	1008_HuTotalProfile_Run1_04, 10658	-.NFINNPLAQADWAAK. 10658.-	1673.8538	2	4.8425	0.0000	2101.4	1	22/28
	1008_HuTotalProfile_Run1_01, 11034	-.NFINNPLAQADWAAK. 11034.-	1673.8538	2	5.0067	0.0000	2283.7	1	23/28
	1008_HuTotalProfile_Run1_01, 11047	-.NFINNPLAQADWAAK. 11047.-	1673.8538	2	5.2163	0.0000	2194.6	1	23/28
	1008_HuTotalProfile_Run1_01, 11055	-.NFINNPLAQADWAAK. 11055.-	1673.8538	2	4.6387	0.0000	1989.8	1	23/28
	1008_HuTotalProfile_Run1_01, 11059	-.NFINNPLAQADWAAK. 11059.-	1673.8538	2	5.5576	0.0000	2488.9	1	24/28
	1008_HuTotalProfile_Run1_01, 11085	-.NFINNPLAQADWAAK. 11085.-	1673.8538	2	5.2185	0.0000	2449.6	1	24/28
	1008_HuTotalProfile_Run1_01, 11124	-.NFINNPLAQADWAAK. 11124.-	1673.8538	2	4.8787	0.0000	2221.4	1	23/28
	1008_HuTotalProfile_Run1_06, 10168	-.LDPHLVLDQLR. 10168.-	1319.5353	2	2.5900	0.0000	330.8	1	16/20
	1008_HuTotalProfile_Run1_03, 10542	-.LDPHLVLDQLR. 10542.-	1319.5353	2	2.7685	0.0000	415.7	1	15/20
	1008_HuTotalProfile_Run1_02, 10271	-.LDPHLVLDQLR. 10271.-	1319.5353	2	2.7203	0.0000	314.6	1	15/20
	1008_HuTotalProfile_Run1_02, 10295	-.LDPHLVLDQLR. 10295.-	1319.5353	2	2.9762	0.0000	373.0	1	16/20
	1008_HuTotalProfile_Run1_01, 10325	-.LDPHLVLDQLR. 10325.-	1319.5353	2	2.5263	0.0000	256.2	1	14/20
	1008_HuTotalProfile_Run1_06, 5136	-.QLEEAEEEAQR. 5136.-	1332.3566	2	2.5977	0.0000	619.7	1	15/20
	1008_HuTotalProfile_Run1_06, 5316	-.VAAYDKLEK. 5316.-	1037.1919	2	2.7525	0.0000	539.1	1	12/16
	1008_HuTotalProfile_Run1_04, 5022	-.VAAYDKLEK. 5022.-	1037.1919	2	2.5266	0.0000	544.1	1	12/16
	1008_HuTotalProfile_Run1_06, 5414	-.ELEDATETADAM(so)NR. 5414.-	1582.6301	2	3.4173	0.0000	560.3	1	16/26
	1008_HuTotalProfile_Run1_06, 5443	-.ELEDATETADAM(so)NR. 5443.-	1582.6301	2	3.3433	0.0000	440.1	1	15/26
	1008_HuTotalProfile_Run1_06, 5452	-.ELEDATETADAM(so)NR. 5452.-	1582.6301	2	3.0514	0.0000	462.2	1	16/26
	1008_HuTotalProfile_Run1_03, 5843	-.ELEDATETADAM(so)NR. 5843.-	1582.6301	2	3.1196	0.0000	280.9	1	14/26
	1008_HuTotalProfile_Run1_01, 5736	-.ELEDATETADAM(so)NR. 5736.-	1582.6301	2	3.9882	0.0000	809.0	1	17/26
	1008_HuTotalProfile_Run1_01, 5747	-.ELEDATETADAM(so)NR. 5747.-	1582.6301	2	3.8560	0.0000	810.0	1	18/26
	1008_HuTotalProfile_Run1_01, 5754	-.ELEDATETADAM(so)NR. 5754.-	1582.6301	2	3.7964	0.0000	824.8	1	17/26
	1008_HuTotalProfile_Run1_01, 5758	-.ELEDATETADAM(so)NR. 5758.-	1582.6301	2	4.7505	0.0000	1239.4	1	20/26
	1008_HuTotalProfile_Run1_01, 5794	-.ELEDATETADAM(so)NR. 5794.-	1582.6301	2	3.3947	0.0000	778.5	1	15/26
	1008_HuTotalProfile_Run1_06, 6332	-.ASITALEAK. 6332.-	904.0439	2	3.1031	0.0000	960.4	1	15/16
	1008_HuTotalProfile_Run1_04, 6149	-.ASITALEAK. 6149.-	904.0439	2	2.5603	0.0000	777.2	1	14/16
	1008_HuTotalProfile_Run1_02, 6483	-.ASITALEAK. 6483.-	904.0439	2	2.6844	0.0000	661.6	1	14/16
	1008_HuTotalProfile_Run1_01, 6706	-.ASITALEAK. 6706.-	904.0439	2	2.5396	0.0000	1024.4	1	15/16
	1008_HuTotalProfile_Run1_06, 6994	-.ALEQQVEEMK. 6994.-	1205.3645	2	2.7430	0.0000	808.2	1	14/18
	1008_HuTotalProfile_Run1_06, 7020	-.ALEQQVEEMK. 7020.-	1205.3645	2	3.1571	0.0000	922.3	1	15/18
	1008_HuTotalProfile_Run1_03, 7406	-.ALEQQVEEMK. 7406.-	1205.3645	2	2.8647	0.0000	728.5	1	15/18
	1008_HuTotalProfile_Run1_01, 7298	-.ALEQQVEEMK. 7298.-	1205.3645	2	3.1196	0.0000	1496.0	1	15/18
	1008_HuTotalProfile_Run1_06, 7299	-.KVEAQLQELQVK. 7299.-	1413.6454	2	3.9310	0.0000	1202.9	1	17/22
	1008_HuTotalProfile_Run1_01, 7552	-.KVEAQLQELQVK. 7552.-	1413.6454	2	4.9121	0.0000	1970.9	1	20/22
	1008_HuTotalProfile_Run1_01, 7560	-.KVEAQLQELQVK. 7560.-	1413.6454	2	4.1798	0.0000	2387.5	1	20/22
	1008_HuTotalProfile_Run1_01, 7568	-.KVEAQLQELQVK. 7568.-	1413.6454	2	4.7163	0.0000	2112.7	1	20/22
	1008_HuTotalProfile_Run1_01, 7595	-.KVEAQLQELQVK. 7595.-	1413.6454	2	4.5700	0.0000	2247.9	1	20/22
	1008_HuTotalProfile_Run1_06, 8935	-.VIQYLAYVASSHK. 8935.-	1479.7056	2	2.8203	0.0000	330.4	1	18/24
	1008_HuTotalProfile_Run1_06, 8944	-.VIQYLAYVASSHK. 8944.-	1479.7056	2	2.8343	0.0000	325.4	1	17/24
	1008_HuTotalProfile_Run1_05, 9435	-.VIQYLAYVASSHK. 9435.-	1479.7056	2	2.8682	0.0000	224.3	1	16/24
	1008_HuTotalProfile_Run1_01, 9166	-.VIQYLAYVASSHK. 9166.-	1479.7056	2	4.4794	0.0000	2078.8	1	19/24
	1008_HuTotalProfile_Run1_01, 9173	-.VIQYLAYVASSHK. 9173.-	1479.7056	2	3.7916	0.0000	1684.9	1	19/24
	1008_HuTotalProfile_Run1_01, 9184	-.VIQYLAYVASSHK. 9184.-	1479.7056	2	3.8019	0.0000	1728.8	1	18/24
	1008_HuTotalProfile_Run1_01, 9187	-.VIQYLAYVASSHK. 9187.-	1479.7056	2	4.5249	0.0000	1952.9	1	19/24
	1008_HuTotalProfile_Run1_01, 9204	-.VIQYLAYVASSHK. 9204.-	1479.7056	2	4.0978	0.0000	1878.8	1	19/24
	1008_HuTotalProfile_Run1_06, 9079	-.HSQAVEELAEQLEQTKR. 9079.-	1997.1564	3	3.9652	0.0000	608.0	1	23/64
	1008_HuTotalProfile_Run1_06, 9090	-.HSQAVEELAEQLEQTKR. 9090.-	1997.1564	3	4.5994	0.0000	1156.6	1	30/64
	1008_HuTotalProfile_Run1_04, 8790	-.HSQAVEELAEQLEQTKR. 8790.-	1997.1564	3	4.0405	0.0000	307.8	1	20/64
	1008_HuTotalProfile_Run1_03, 9521	-.HSQAVEELAEQLEQTKR. 9521.-	1997.1564	3	4.7825	0.0000	1023.2	1	26/64
	1008_HuTotalProfile_Run1_03, 9556	-.HSQAVEELAEQLEQTKR. 9556.-	1997.1564	3	3.5883	0.0000	677.0	1	26/64
	1008_HuTotalProfile_Run1_04, 10131	-.VSHLLGINVTDFTR. 10131.-	1572.7909	2	3.4605	0.0000	1493.0	1	20/26
	1008_HuTotalProfile_Run1_04, 10150	-.VSHLLGINVTDFTR. 10150.-	1572.7909	2	3.8427	0.0000	1834.1	1	21/26
	1008_HuTotalProfile_Run1_02, 10705	-.VSHLLGINVTDFTR. 10705.-	1572.7909	2	3.0992	0.0000	1056.0	1	18/26
	1008_HuTotalProfile_Run1_01, 10658	-.VSHLLGINVTDFTR. 10658.-	1572.7909	2	4.1972	0.0000	1689.2	1	21/26
	1008_HuTotalProfile_Run1_01, 10673	-.VSHLLGINVTDFTR. 10673.-	1572.7909	2	3.6757	0.0000	1681.5	1	21/26
	1008_HuTotalProfile_Run1_01, 10677	-.VSHLLGINVTDFTR. 10677.-	1572.7909	2	4.7046	0.0000	1907.1	1	22/26
	1008_HuTotalProfile_Run1_01, 10686	-.VSHLLGINVTDFTR. 10686.-	1572.7909	2	3.8223	0.0000	1514.4	1	20/26
	1008_HuTotalProfile_Run1_01, 10699	-.VSHLLGINVTDFTR. 10699.-	1572.7909	2	4.7486	0.0000	1863.9	1	21/26
	1008_HuTotalProfile_Run1_04, 5176	-.ALEQQVEEM(so)K. 5176.-	1221.3639	2	2.6084	0.0000	306.4	1	11/18
	1008_HuTotalProfile_Run1_01, 5678	-.ALEQQVEEM(so)K. 5678.-	1221.3639	2	2.8572	0.0000	691.4	1	13/18
	1008_HuTotalProfile_Run1_04, 7050	-.DVLLQVDDERR. 7050.-	1358.4835	2	2.8459	0.0000	561.4	1	14/20
	1008_HuTotalProfile_Run1_03,7735-7736	-.DVLLQVDDERR.7735-7736.-	1358.4835	2	2.5978	0.0000	388.8	1	14/20
	1008_HuTotalProfile_Run1_01, 7550	-.DVLLQVDDERR. 7550.-	1358.4835	2	2.6442	0.0000	743.0	1	15/20
	1008_HuTotalProfile_Run1_01, 7571	-.DVLLQVDDERR. 7571.-	1358.4835	2	3.0168	0.0000	911.3	1	15/20
	1008_HuTotalProfile_Run1_04, 7279	-.DELADEIANSSGK. 7279.-	1349.3839	2	3.0332	0.0000	771.3	1	17/24
	1008_HuTotalProfile_Run1_04, 7600	-.VEAQLQELQVK. 7600.-	1285.4724	2	2.7936	0.0000	653.1	1	15/20
	1008_HuTotalProfile_Run1_04, 7627	-.VEAQLQELQVK. 7627.-	1285.4724	2	3.0541	0.0000	1184.8	1	17/20
	1008_HuTotalProfile_Run1_04, 7633	-.VEAQLQELQVK. 7633.-	1285.4724	2	2.9414	0.0000	1089.1	1	17/20
	1008_HuTotalProfile_Run1_03, 8205	-.VEAQLQELQVK. 8205.-	1285.4724	2	2.7577	0.0000	1210.8	1	16/20
	1008_HuTotalProfile_Run1_02, 7900	-.VEAQLQELQVK. 7900.-	1285.4724	2	2.9213	0.0000	1106.5	1	16/20
	1008_HuTotalProfile_Run1_01, 8047	-.VEAQLQELQVK. 8047.-	1285.4724	2	3.9636	0.0000	1725.4	1	17/20
	1008_HuTotalProfile_Run1_01, 8058	-.VEAQLQELQVK. 8058.-	1285.4724	2	3.4815	0.0000	1874.7	1	17/20
	1008_HuTotalProfile_Run1_01, 8071	-.VEAQLQELQVK. 8071.-	1285.4724	2	2.9368	0.0000	1807.6	1	17/20
	1008_HuTotalProfile_Run1_01, 8102	-.VEAQLQELQVK. 8102.-	1285.4724	2	3.0790	0.0000	1042.4	1	16/20
	1008_HuTotalProfile_Run1_01, 8109	-.VEAQLQELQVK. 8109.-	1285.4724	2	3.0298	0.0000	941.4	1	15/20
	1008_HuTotalProfile_Run1_04, 8120	-.IAEFTTNLTEEEEK. 8120.-	1654.7544	2	4.0380	0.0000	2134.5	1	21/26
	1008_HuTotalProfile_Run1_04, 8133	-.IAEFTTNLTEEEEK. 8133.-	1654.7544	2	4.5574	0.0000	2023.9	1	21/26
	1008_HuTotalProfile_Run1_04, 8144	-.IAEFTTNLTEEEEK. 8144.-	1654.7544	2	4.3486	0.0000	1658.9	1	21/26
	1008_HuTotalProfile_Run1_04, 8154	-.IAEFTTNLTEEEEK. 8154.-	1654.7544	2	4.3509	0.0000	1493.3	1	19/26
	1008_HuTotalProfile_Run1_03, 8637	-.IAEFTTNLTEEEEK. 8637.-	1654.7544	2	4.1374	0.0000	1116.4	1	19/26
	1008_HuTotalProfile_Run1_03, 8652	-.IAEFTTNLTEEEEK. 8652.-	1654.7544	2	4.2377	0.0000	1518.3	1	21/26
	1008_HuTotalProfile_Run1_03, 8659	-.IAEFTTNLTEEEEK. 8659.-	1654.7544	2	3.8175	0.0000	1050.4	1	18/26
	1008_HuTotalProfile_Run1_02, 8410	-.IAEFTTNLTEEEEK. 8410.-	1654.7544	2	4.3711	0.0000	1692.1	1	21/26
	1008_HuTotalProfile_Run1_02, 8424	-.IAEFTTNLTEEEEK. 8424.-	1654.7544	2	4.4414	0.0000	1429.5	1	20/26
	1008_HuTotalProfile_Run1_02, 8429	-.IAEFTTNLTEEEEK. 8429.-	1654.7544	2	4.4065	0.0000	1973.2	1	22/26
	1008_HuTotalProfile_Run1_02, 8445	-.IAEFTTNLTEEEEK. 8445.-	1654.7544	2	4.2384	0.0000	1480.6	1	20/26
	1008_HuTotalProfile_Run1_02, 8457	-.IAEFTTNLTEEEEK. 8457.-	1654.7544	2	3.8305	0.0000	1290.5	1	19/26
	1008_HuTotalProfile_Run1_01, 8529	-.IAEFTTNLTEEEEK. 8529.-	1654.7544	2	4.2543	0.0000	1556.4	1	21/26
	1008_HuTotalProfile_Run1_01, 8553	-.IAEFTTNLTEEEEK. 8553.-	1654.7544	2	4.2901	0.0000	1795.2	1	21/26
	1008_HuTotalProfile_Run1_01, 8566	-.IAEFTTNLTEEEEK. 8566.-	1654.7544	2	3.8704	0.0000	1889.6	1	21/26
	1008_HuTotalProfile_Run1_01, 8575	-.IAEFTTNLTEEEEK. 8575.-	1654.7544	2	3.9620	0.0000	1882.6	1	21/26
	1008_HuTotalProfile_Run1_01, 8577	-.IAEFTTNLTEEEEK. 8577.-	1654.7544	2	4.7620	0.0000	1973.3	1	22/26
	1008_HuTotalProfile_Run1_01, 8588	-.IAEFTTNLTEEEEK. 8588.-	1654.7544	2	4.5173	0.0000	1795.5	1	21/26
	1008_HuTotalProfile_Run1_04, 8330	-.RGDLPFVVPR. 8330.-	1156.3628	2	3.1845	0.0000	782.2	1	15/18
	1008_HuTotalProfile_Run1_04, 8347	-.RGDLPFVVPR. 8347.-	1156.3628	2	2.8751	0.0000	704.9	1	15/18
	1008_HuTotalProfile_Run1_04, 8349	-.RGDLPFVVPR. 8349.-	1156.3628	2	2.8932	0.0000	622.3	1	14/18
	1008_HuTotalProfile_Run1_04, 8362	-.RGDLPFVVPR. 8362.-	1156.3628	2	2.7857	0.0000	916.7	1	16/18
	1008_HuTotalProfile_Run1_01, 8850	-.RGDLPFVVPR. 8850.-	1156.3628	2	3.1761	0.0000	835.4	1	15/18
	1008_HuTotalProfile_Run1_01, 8863	-.RGDLPFVVPR. 8863.-	1156.3628	2	3.0311	0.0000	941.1	1	16/18
	1008_HuTotalProfile_Run1_01, 8873	-.RGDLPFVVPR. 8873.-	1156.3628	2	3.1597	0.0000	1055.7	1	16/18
	1008_HuTotalProfile_Run1_04, 8527	-.TDLLLEPYNK. 8527.-	1206.3706	2	3.1880	0.0000	1181.0	1	14/18
	1008_HuTotalProfile_Run1_04, 8535	-.TDLLLEPYNK. 8535.-	1206.3706	2	2.6595	0.0000	1095.1	1	14/18
	1008_HuTotalProfile_Run1_04, 8551	-.TDLLLEPYNK. 8551.-	1206.3706	2	2.7118	0.0000	890.0	1	14/18
	1008_HuTotalProfile_Run1_01, 8959	-.TDLLLEPYNK. 8959.-	1206.3706	2	3.3783	0.0000	1473.3	1	16/18
	1008_HuTotalProfile_Run1_01, 8983	-.TDLLLEPYNK. 8983.-	1206.3706	2	3.3236	0.0000	1122.8	1	15/18
	1008_HuTotalProfile_Run1_04, 8635	-.YEILTPNSIPK. 8635.-	1275.4761	2	2.9035	0.0000	556.6	1	13/20
	1008_HuTotalProfile_Run1_04, 9446	-.EQADFAIEALAK. 9446.-	1306.4470	2	2.5741	0.0000	639.1	1	16/22
	1008_HuTotalProfile_Run1_03, 13316	-.DFSALESQLQDTQELLQEENR. 13316.-	2494.6113	2	4.4782	0.0000	1231.3	1	22/40
	1008_HuTotalProfile_Run1_01, 13177	-.DFSALESQLQDTQELLQEENR. 13177.-	2494.6113	2	4.2998	0.0000	1486.7	1	21/40
	1008_HuTotalProfile_Run1_01, 13193	-.DFSALESQLQDTQELLQEENR. 13193.-	2494.6113	2	3.3529	0.0000	488.5	1	15/40
	1008_HuTotalProfile_Run1_01, 13206	-.DFSALESQLQDTQELLQEENR. 13206.-	2494.6113	2	4.0437	0.0000	1092.6	1	20/40
	1008_HuTotalProfile_Run1_01, 13214	-.DFSALESQLQDTQELLQEENR. 13214.-	2494.6113	2	4.0372	0.0000	1025.1	1	19/40
	1008_HuTotalProfile_Run1_03, 6368	-.GALALEEK. 6368.-	830.9498	1	2.2226	0.0000	442.4	1	10/14
	1008_HuTotalProfile_Run1_01, 6167	-.GALALEEK. 6167.-	830.9498	1	2.0812	0.0000	666.9	1	10/14
	1008_HuTotalProfile_Run1_01, 6177	-.GALALEEK. 6177.-	830.9498	1	2.3678	0.0000	698.1	1	10/14
	1008_HuTotalProfile_Run1_01, 6197	-.GALALEEK. 6197.-	830.9498	1	2.2250	0.0000	657.0	1	10/14
	1008_HuTotalProfile_Run1_03, 6870	-.HEAM(so)ITDLEER. 6870.-	1360.4765	2	2.8377	0.0000	412.8	1	14/20
	1008_HuTotalProfile_Run1_03, 7430	-.NKHEAMITDLEER. 7430.-	1586.7532	2	2.6380	0.0000	655.4	1	16/24
	1008_HuTotalProfile_Run1_03, 8163	-.LKDVLLQVDDERR. 8163.-	1599.8147	2	3.2377	0.0000	493.9	1	14/24
	1008_HuTotalProfile_Run1_01, 7903	-.LKDVLLQVDDERR. 7903.-	1599.8147	2	2.7610	0.0000	627.1	1	15/24
	1008_HuTotalProfile_Run1_01, 7914	-.LKDVLLQVDDERR. 7914.-	1599.8147	2	3.1146	0.0000	607.5	1	14/24
	1008_HuTotalProfile_Run1_01, 7938	-.LKDVLLQVDDERR. 7938.-	1599.8147	2	3.0232	0.0000	1103.8	1	16/24
	1008_HuTotalProfile_Run1_03, 8655	-.LKDVLLQVDDER. 8655.-	1443.6283	2	3.1091	0.0000	253.5	1	13/22
	1008_HuTotalProfile_Run1_01, 8510	-.LKDVLLQVDDER. 8510.-	1443.6283	2	3.3941	0.0000	1264.4	1	18/22
	1008_HuTotalProfile_Run1_01, 8517	-.LKDVLLQVDDER. 8517.-	1443.6283	2	3.5389	0.0000	1687.0	1	19/22
	1008_HuTotalProfile_Run1_03, 8975	-.IM(so)GIPEEEQM(so)GLLR. 8975.-	1648.9277	2	2.6788	0.0000	376.3	1	16/26
	1008_HuTotalProfile_Run1_01, 8851	-.IM(so)GIPEEEQM(so)GLLR. 8851.-	1648.9277	2	3.7068	0.0000	498.3	1	19/26
	1008_HuTotalProfile_Run1_01, 8861	-.IM(so)GIPEEEQM(so)GLLR. 8861.-	1648.9277	2	3.5883	0.0000	523.3	1	19/26
	1008_HuTotalProfile_Run1_01, 8872	-.IM(so)GIPEEEQM(so)GLLR. 8872.-	1648.9277	2	3.5935	0.0000	438.7	1	18/26
	1008_HuTotalProfile_Run1_01, 8884	-.IM(so)GIPEEEQM(so)GLLR. 8884.-	1648.9277	2	3.0321	0.0000	506.6	1	19/26
	1008_HuTotalProfile_Run1_01, 8895	-.IM(so)GIPEEEQM(so)GLLR. 8895.-	1648.9277	2	3.9442	0.0000	447.8	1	18/26
	1008_HuTotalProfile_Run1_01, 8903	-.IM(so)GIPEEEQM(so)GLLR. 8903.-	1648.9277	2	3.3157	0.0000	403.4	1	17/26
	1008_HuTotalProfile_Run1_02, 6110	-.EQLEEEEEAKHNLEK. 6110.-	1855.9384	2	3.6454	0.0000	594.1	1	18/28
	1008_HuTotalProfile_Run1_02, 6130	-.EQLEEEEEAKHNLEK. 6130.-	1855.9384	2	4.2004	0.0000	457.0	1	17/28
	1008_HuTotalProfile_Run1_01, 6300	-.EQLEEEEEAKHNLEK. 6300.-	1855.9384	2	3.3751	0.0000	345.9	1	16/28
	1008_HuTotalProfile_Run1_01, 6310	-.EQLEEEEEAKHNLEK. 6310.-	1855.9384	2	3.9353	0.0000	702.5	1	20/28
	1008_HuTotalProfile_Run1_01,6322-6324	-.EQLEEEEEAKHNLEK.6322-6324.-	1855.9384	2	3.1038	0.0000	479.0	1	18/28
	1008_HuTotalProfile_Run1_01, 10021	-.IM(so)GIPEEEQMGLLR. 10021.-	1632.9283	2	2.7357	0.0000	571.2	1	18/26
	1008_HuTotalProfile_Run1_01, 10508	-.IAQLEEELEEEQGNTELINDR. 10508.-	2473.5903	2	4.4484	0.0000	1401.0	1	23/40
	1008_HuTotalProfile_Run1_01, 10523	-.IAQLEEELEEEQGNTELINDR. 10523.-	2473.5903	2	5.5788	0.0000	2273.7	1	24/40
	1008_HuTotalProfile_Run1_01, 10528	-.IAQLEEELEEEQGNTELINDR. 10528.-	2473.5903	2	4.3610	0.0000	828.2	1	19/40
	1008_HuTotalProfile_Run1_01, 10530	-.IAQLEEELEEEQGNTELINDR. 10530.-	2473.5903	2	5.9225	0.0000	2773.2	1	26/40
	1008_HuTotalProfile_Run1_01,10534-10535	-.ANLQIDQINTDLNLER.10534-10535.-	1871.0425	2	4.8826	0.0000	1427.0	1	20/30
	1008_HuTotalProfile_Run1_01, 10739	-.NLPIYSEEIVEM(so)YK. 10739.-	1744.9873	2	4.0361	0.0000	880.1	1	19/26
	1008_HuTotalProfile_Run1_01, 10752	-.NLPIYSEEIVEM(so)YK. 10752.-	1744.9873	2	3.5544	0.0000	522.0	1	15/26
	1008_HuTotalProfile_Run1_01, 10761	-.NLPIYSEEIVEM(so)YK. 10761.-	1744.9873	2	3.4890	0.0000	838.3	1	17/26
	1008_HuTotalProfile_Run1_01, 11386	-.IIGLDQVAGM(so)SETALPGAFK. 11386.-	2035.3511	2	4.0367	0.0000	793.3	1	22/38
	1008_HuTotalProfile_Run1_01, 12275	-.LQQELDDLLVDLDHQR. 12275.-	1951.1277	2	4.6643	0.0000	1951.8	1	22/30
	1008_HuTotalProfile_Run1_01, 12290	-.LQQELDDLLVDLDHQR. 12290.-	1951.1277	2	4.6734	0.0000	1968.5	1	20/30
	1008_HuTotalProfile_Run1_01, 12315	-.LQQELDDLLVDLDHQR. 12315.-	1951.1277	2	3.7245	0.0000	1336.1	1	18/30
	1008_HuTotalProfile_Run1_01, 13005	-.TFHIFYYLLSGAGEHLK. 13005.-	1997.2844	3	3.7152	0.0000	1294.9	1	30/64
	1008_HuTotalProfile_Run1_01, 4242	-.THEAQIQEM(so)R. 4242.-	1259.3754	2	2.8945	0.0000	765.5	1	14/18
	1008_HuTotalProfile_Run1_01, 4287	-.THEAQIQEM(so)R. 4287.-	1259.3754	2	2.8021	0.0000	1111.6	1	15/18
	1008_HuTotalProfile_Run1_01, 4809	-.EEELVK. 4809.-	746.8296	1	1.9425	0.0000	226.2	1	8/10
	1008_HuTotalProfile_Run1_01, 4822	-.EEELVK. 4822.-	746.8296	1	1.7885	0.0000	213.9	1	8/10
	1008_HuTotalProfile_Run1_01, 5853	-.ASREEILAQAK. 5853.-	1216.3702	2	2.8477	0.0000	937.4	1	14/20
	1008_HuTotalProfile_Run1_01, 5871	-.ASREEILAQAK. 5871.-	1216.3702	2	2.7987	0.0000	733.0	1	14/20
	1008_HuTotalProfile_Run1_01, 6248	-.NKHEAM(so)ITDLEER. 6248.-	1602.7525	2	3.2589	0.0000	619.3	1	16/24
	1008_HuTotalProfile_Run1_01, 6307	-.NKHEAM(so)ITDLEER. 6307.-	1602.7525	2	2.5953	0.0000	678.5	1	17/24
	1008_HuTotalProfile_Run1_01, 7018	-.KKVEAQLQELQVK. 7018.-	1541.8182	2	4.0041	0.0000	1150.8	1	18/24
	1008_HuTotalProfile_Run1_01, 7033	-.ELEDATETADAMNR. 7033.-	1566.6307	2	4.2684	0.0000	997.8	1	19/26
	1008_HuTotalProfile_Run1_01, 7763	-.KLVWVPSDK. 7763.-	1072.2826	2	2.5822	0.0000	981.1	1	13/16
	1008_HuTotalProfile_Run1_01, 8087	-.FLSNGHVTIPGQQDK. 8087.-	1641.8102	2	3.6323	0.0000	1062.3	1	21/28
	1008_HuTotalProfile_Run1_01, 8113	-.FLSNGHVTIPGQQDK. 8113.-	1641.8102	2	3.4371	0.0000	1288.3	1	22/28
	1008_HuTotalProfile_Run1_01, 8794	-.ALELDSNLYR. 8794.-	1194.3198	2	2.5482	0.0000	369.3	1	13/18
#5	NP_002147.1| heat shock 60kDa protein 1 (chaperonin); mitochondrial matrix protein P1; P60 lymphocyte protein [Homo sapiens] [MASS=61024]					274504.4	39 (39 0 0 0)
	1008_HuTotalProfile_Run1_33, 4705	-.VGGTSDVEVNEK. 4705.-	1234.2960	2	2.6404	0.0000	314.4	1	14/22
	1008_HuTotalProfile_Run1_25, 4528	-.VGGTSDVEVNEK. 4528.-	1234.2960	2	3.2536	0.0000	525.0	1	17/22
	1008_HuTotalProfile_Run1_25, 4539	-.VGGTSDVEVNEK. 4539.-	1234.2960	2	2.7771	0.0000	384.4	1	15/22
	1008_HuTotalProfile_Run1_16, 4430	-.VGGTSDVEVNEK. 4430.-	1234.2960	2	2.6461	0.0000	701.2	1	16/22
	1008_HuTotalProfile_Run1_12, 4412	-.VGGTSDVEVNEK. 4412.-	1234.2960	2	3.2447	0.0000	744.9	1	17/22
	1008_HuTotalProfile_Run1_12, 4423	-.VGGTSDVEVNEK. 4423.-	1234.2960	2	3.3560	0.0000	754.5	1	17/22
	1008_HuTotalProfile_Run1_12, 4434	-.VGGTSDVEVNEK. 4434.-	1234.2960	2	3.3847	0.0000	778.9	1	17/22
	1008_HuTotalProfile_Run1_11, 4748	-.VGGTSDVEVNEK. 4748.-	1234.2960	2	3.1775	0.0000	750.2	1	17/22
	1008_HuTotalProfile_Run1_11, 4760	-.VGGTSDVEVNEK. 4760.-	1234.2960	2	3.3612	0.0000	792.1	1	17/22
	1008_HuTotalProfile_Run1_11, 4771	-.VGGTSDVEVNEK. 4771.-	1234.2960	2	3.1021	0.0000	690.2	1	16/22
	1008_HuTotalProfile_Run1_30, 10861	-.TLNDELEIIEGM(so)K. 10861.-	1521.7161	2	2.8013	0.0000	262.3	1	11/24
	1008_HuTotalProfile_Run1_28, 10519	-.TLNDELEIIEGM(so)K. 10519.-	1521.7161	2	2.6732	0.0000	349.3	1	14/24
	1008_HuTotalProfile_Run1_12, 10324	-.TLNDELEIIEGM(so)K. 10324.-	1521.7161	2	3.1873	0.0000	1431.9	1	17/24
	1008_HuTotalProfile_Run1_12, 10349	-.TLNDELEIIEGM(so)K. 10349.-	1521.7161	2	3.4848	0.0000	1572.0	1	17/24
	1008_HuTotalProfile_Run1_12, 10363	-.TLNDELEIIEGM(so)K. 10363.-	1521.7161	2	3.1292	0.0000	1864.1	1	18/24
	1008_HuTotalProfile_Run1_12, 10374	-.TLNDELEIIEGM(so)K. 10374.-	1521.7161	2	3.8010	0.0000	1386.0	1	16/24
	1008_HuTotalProfile_Run1_11,10563-10564	-.TLNDELEIIEGM(so)K.10563-10564.-	1521.7161	2	3.7188	0.0000	1539.5	1	18/24
	1008_HuTotalProfile_Run1_11, 10579	-.TLNDELEIIEGM(so)K. 10579.-	1521.7161	2	3.1300	0.0000	1170.6	1	15/24
	1008_HuTotalProfile_Run1_11, 10600	-.TLNDELEIIEGM(so)K. 10600.-	1521.7161	2	3.1289	0.0000	1061.7	1	16/24
	1008_HuTotalProfile_Run1_11, 10633	-.TLNDELEIIEGM(so)K. 10633.-	1521.7161	2	2.9340	0.0000	1103.8	1	15/24
	1008_HuTotalProfile_Run1_11, 10656	-.TLNDELEIIEGM(so)K. 10656.-	1521.7161	2	3.3173	0.0000	1385.1	1	16/24
	1008_HuTotalProfile_Run1_27, 11346	-.TLNDELEIIEGMK. 11346.-	1505.7167	2	2.6155	0.0000	630.7	1	15/24
	1008_HuTotalProfile_Run1_27, 11357	-.TLNDELEIIEGMK. 11357.-	1505.7167	2	3.0209	0.0000	452.9	1	15/24
	1008_HuTotalProfile_Run1_12, 11725	-.TLNDELEIIEGMK. 11725.-	1505.7167	2	4.3998	0.0000	1793.3	1	20/24
	1008_HuTotalProfile_Run1_12, 11738	-.TLNDELEIIEGMK. 11738.-	1505.7167	2	3.3810	0.0000	1475.1	1	18/24
	1008_HuTotalProfile_Run1_12,11748-11749	-.TLNDELEIIEGMK.11748-11749.-	1505.7167	2	4.5524	0.0000	1849.8	1	19/24
	1008_HuTotalProfile_Run1_12, 11760	-.TLNDELEIIEGMK. 11760.-	1505.7167	2	4.1553	0.0000	1994.4	1	21/24
	1008_HuTotalProfile_Run1_12, 11837	-.TLNDELEIIEGMK. 11837.-	1505.7167	2	3.1926	0.0000	876.6	1	16/24
	1008_HuTotalProfile_Run1_12, 11845	-.TLNDELEIIEGMK. 11845.-	1505.7167	2	3.1872	0.0000	1205.9	1	17/24
	1008_HuTotalProfile_Run1_11, 11894	-.TLNDELEIIEGMK. 11894.-	1505.7167	2	4.1959	0.0000	1864.5	1	20/24
	1008_HuTotalProfile_Run1_11, 11920	-.TLNDELEIIEGMK. 11920.-	1505.7167	2	3.7924	0.0000	1610.1	1	18/24
	1008_HuTotalProfile_Run1_11, 11931	-.TLNDELEIIEGMK. 11931.-	1505.7167	2	3.7338	0.0000	1723.1	1	19/24
	1008_HuTotalProfile_Run1_16, 7155	-.VGLQVVAVK. 7155.-	913.1403	2	2.6431	0.0000	1113.5	1	15/16
	1008_HuTotalProfile_Run1_16, 7181	-.VGLQVVAVK. 7181.-	913.1403	2	2.7888	0.0000	858.3	1	14/16
	1008_HuTotalProfile_Run1_13, 4891	-.VTDALNATR. 4891.-	961.0555	2	2.5316	0.0000	1018.1	1	15/16
	1008_HuTotalProfile_Run1_11, 4879	-.VTDALNATR. 4879.-	961.0555	2	2.9352	0.0000	1145.9	1	15/16
	1008_HuTotalProfile_Run1_11, 4892	-.VTDALNATR. 4892.-	961.0555	2	2.5080	0.0000	1205.5	1	15/16
	1008_HuTotalProfile_Run1_11, 4903	-.VTDALNATR. 4903.-	961.0555	2	2.9439	0.0000	1152.5	1	15/16
	1008_HuTotalProfile_Run1_11, 4914	-.VTDALNATR. 4914.-	961.0555	2	3.1512	0.0000	1139.8	1	15/16
	1008_HuTotalProfile_Run1_12, 10379	-.KISSIQSIVPALEIANAHR. 10379.-	2048.3760	3	5.4722	0.0000	1597.9	1	33/72
	1008_HuTotalProfile_Run1_12, 10417	-.KISSIQSIVPALEIANAHR. 10417.-	2048.3760	3	5.1766	0.0000	2413.3	1	36/72
	1008_HuTotalProfile_Run1_12, 10429	-.KISSIQSIVPALEIANAHR. 10429.-	2048.3760	3	5.5834	0.0000	2280.9	1	37/72
	1008_HuTotalProfile_Run1_11, 10565	-.KISSIQSIVPALEIANAHR. 10565.-	2048.3760	3	6.1152	0.0000	2023.9	1	34/72
	1008_HuTotalProfile_Run1_11, 10578	-.KISSIQSIVPALEIANAHR. 10578.-	2048.3760	3	5.9673	0.0000	2411.2	1	36/72
	1008_HuTotalProfile_Run1_11, 10590	-.KISSIQSIVPALEIANAHR. 10590.-	2048.3760	3	5.3328	0.0000	2218.0	1	37/72
	1008_HuTotalProfile_Run1_11, 10599	-.KISSIQSIVPALEIANAHR. 10599.-	2048.3760	3	5.6477	0.0000	2564.6	1	38/72
	1008_HuTotalProfile_Run1_11, 10611	-.KISSIQSIVPALEIANAHR. 10611.-	2048.3760	3	5.3222	0.0000	1847.9	1	35/72
	1008_HuTotalProfile_Run1_12, 10630	-.AAVEEGIVLGGGCALLR. 10630.-	1685.9409	2	4.6401	0.0000	2136.6	1	23/32
	1008_HuTotalProfile_Run1_12, 10651	-.AAVEEGIVLGGGCALLR. 10651.-	1685.9409	2	4.6835	0.0000	2037.7	1	24/32
	1008_HuTotalProfile_Run1_11, 10803	-.AAVEEGIVLGGGCALLR. 10803.-	1685.9409	2	2.9324	0.0000	1113.6	1	19/32
	1008_HuTotalProfile_Run1_11, 10836	-.AAVEEGIVLGGGCALLR. 10836.-	1685.9409	2	4.4516	0.0000	1996.4	1	22/32
	1008_HuTotalProfile_Run1_11, 10845	-.AAVEEGIVLGGGCALLR. 10845.-	1685.9409	2	4.0499	0.0000	1458.1	1	21/32
	1008_HuTotalProfile_Run1_12, 10660	-.IQEIIEQLDVTTSEYEKEK. 10660.-	2296.5142	3	3.5257	0.0000	388.8	1	24/72
	1008_HuTotalProfile_Run1_11, 10841	-.IQEIIEQLDVTTSEYEKEK. 10841.-	2296.5142	3	3.7458	0.0000	299.7	1	23/72
	1008_HuTotalProfile_Run1_11, 10852	-.IQEIIEQLDVTTSEYEKEK. 10852.-	2296.5142	3	4.1723	0.0000	550.1	1	29/72
	1008_HuTotalProfile_Run1_12, 10922	-.CEFQDAYVLLSEK. 10922.-	1602.7609	2	2.5204	0.0000	375.0	1	14/24
	1008_HuTotalProfile_Run1_12, 11044	-.IQEIIEQLDVTTSEYEK. 11044.-	2039.2268	2	4.3372	0.0000	2083.0	1	21/32
	1008_HuTotalProfile_Run1_12, 11055	-.IQEIIEQLDVTTSEYEK. 11055.-	2039.2268	2	6.0617	0.0000	3101.7	1	26/32
	1008_HuTotalProfile_Run1_12, 11061	-.IQEIIEQLDVTTSEYEK. 11061.-	2039.2268	2	6.1229	0.0000	3051.9	1	26/32
	1008_HuTotalProfile_Run1_12, 11072	-.IQEIIEQLDVTTSEYEK. 11072.-	2039.2268	2	3.9006	0.0000	903.1	1	16/32
	1008_HuTotalProfile_Run1_12, 11102	-.IQEIIEQLDVTTSEYEK. 11102.-	2039.2268	2	3.3682	0.0000	543.5	1	14/32
	1008_HuTotalProfile_Run1_11, 11216	-.IQEIIEQLDVTTSEYEK. 11216.-	2039.2268	2	5.0602	0.0000	1985.8	1	21/32
	1008_HuTotalProfile_Run1_11, 11246	-.IQEIIEQLDVTTSEYEK. 11246.-	2039.2268	2	6.2896	0.0000	3399.5	1	27/32
	1008_HuTotalProfile_Run1_11, 11256	-.IQEIIEQLDVTTSEYEK. 11256.-	2039.2268	2	5.1007	0.0000	2224.9	1	23/32
	1008_HuTotalProfile_Run1_12, 11254	-.ISSIQSIVPALEIANAHR. 11254.-	1920.2031	3	3.5335	0.0000	1609.3	1	33/68
	1008_HuTotalProfile_Run1_12, 11276	-.ISSIQSIVPALEIANAHR. 11276.-	1920.2031	3	4.3259	0.0000	1589.0	1	33/68
	1008_HuTotalProfile_Run1_11, 11335	-.ISSIQSIVPALEIANAHR. 11335.-	1920.2031	3	3.7598	0.0000	1052.0	1	29/68
	1008_HuTotalProfile_Run1_12, 11301	-.ISSIQSIVPALEIANAHR. 11301.-	1920.2031	2	3.9954	0.0000	686.8	1	20/34
	1008_HuTotalProfile_Run1_12, 11317	-.ISSIQSIVPALEIANAHR. 11317.-	1920.2031	2	3.9381	0.0000	463.2	1	17/34
	1008_HuTotalProfile_Run1_12, 11327	-.ISSIQSIVPALEIANAHR. 11327.-	1920.2031	2	4.0894	0.0000	442.5	1	17/34
	1008_HuTotalProfile_Run1_12, 11340	-.ISSIQSIVPALEIANAHR. 11340.-	1920.2031	2	4.3650	0.0000	481.6	1	17/34
	1008_HuTotalProfile_Run1_11, 11426	-.ISSIQSIVPALEIANAHR. 11426.-	1920.2031	2	4.2555	0.0000	767.7	1	21/34
	1008_HuTotalProfile_Run1_11, 11432	-.ISSIQSIVPALEIANAHR. 11432.-	1920.2031	2	3.3940	0.0000	443.5	1	16/34
	1008_HuTotalProfile_Run1_11, 11454	-.ISSIQSIVPALEIANAHR. 11454.-	1920.2031	2	3.8058	0.0000	431.7	1	17/34
	1008_HuTotalProfile_Run1_11, 11470	-.ISSIQSIVPALEIANAHR. 11470.-	1920.2031	2	3.2218	0.0000	585.5	1	18/34
	1008_HuTotalProfile_Run1_11, 11487	-.ISSIQSIVPALEIANAHR. 11487.-	1920.2031	2	3.4014	0.0000	291.8	1	14/34
	1008_HuTotalProfile_Run1_12, 12337	-.GVM(so)LAVDAVIAELKK. 12337.-	1573.9237	2	4.8877	0.0000	1741.1	1	23/28
	1008_HuTotalProfile_Run1_12, 12417	-.GVM(so)LAVDAVIAELKK. 12417.-	1573.9237	2	3.9594	0.0000	1182.7	1	21/28
	1008_HuTotalProfile_Run1_11, 12463	-.GVM(so)LAVDAVIAELKK. 12463.-	1573.9237	2	2.7111	0.0000	571.9	1	16/28
	1008_HuTotalProfile_Run1_11, 12542	-.GVM(so)LAVDAVIAELKK. 12542.-	1573.9237	2	4.2740	0.0000	1686.8	1	22/28
	1008_HuTotalProfile_Run1_12, 12605	-.PVTTPEEIAQVATISANGDKEIGNIISDAM(so)K. 12605.-	3230.5909	3	4.1414	0.0000	778.6	1	33/120
	1008_HuTotalProfile_Run1_12, 12615	-.PVTTPEEIAQVATISANGDKEIGNIISDAM(so)K. 12615.-	3230.5909	3	4.5222	0.0000	701.3	1	32/120
	1008_HuTotalProfile_Run1_12, 12607	-.KPLVIIAEDVDGEALSTLVLNR. 12607.-	2366.7402	3	3.5597	0.0000	1005.3	1	31/84
	1008_HuTotalProfile_Run1_12, 13189	-.GVM(so)LAVDAVIAELK. 13189.-	1445.7507	2	4.6303	0.0000	1791.5	1	20/26
	1008_HuTotalProfile_Run1_12, 13211	-.GVM(so)LAVDAVIAELK. 13211.-	1445.7507	2	3.7773	0.0000	2183.2	1	21/26
	1008_HuTotalProfile_Run1_12, 13232	-.GVM(so)LAVDAVIAELK. 13232.-	1445.7507	2	4.4183	0.0000	2023.3	1	21/26
	1008_HuTotalProfile_Run1_12, 13245	-.GVM(so)LAVDAVIAELK. 13245.-	1445.7507	2	4.2119	0.0000	2395.4	1	23/26
	1008_HuTotalProfile_Run1_12, 13253	-.GVM(so)LAVDAVIAELK. 13253.-	1445.7507	2	4.3976	0.0000	2123.6	1	21/26
	1008_HuTotalProfile_Run1_11, 13281	-.GVM(so)LAVDAVIAELK. 13281.-	1445.7507	2	2.6931	0.0000	1443.5	1	19/26
	1008_HuTotalProfile_Run1_11, 13292	-.GVM(so)LAVDAVIAELK. 13292.-	1445.7507	2	4.0441	0.0000	2028.8	1	21/26
	1008_HuTotalProfile_Run1_11, 13306	-.GVM(so)LAVDAVIAELK. 13306.-	1445.7507	2	3.9628	0.0000	2190.7	1	21/26
	1008_HuTotalProfile_Run1_11, 13318	-.GVM(so)LAVDAVIAELK. 13318.-	1445.7507	2	2.9022	0.0000	2153.9	1	20/26
	1008_HuTotalProfile_Run1_11, 13325	-.GVM(so)LAVDAVIAELK. 13325.-	1445.7507	2	2.8614	0.0000	1682.9	1	19/26
	1008_HuTotalProfile_Run1_11, 13361	-.GVM(so)LAVDAVIAELK. 13361.-	1445.7507	2	2.5461	0.0000	1048.3	1	17/26
	1008_HuTotalProfile_Run1_12, 13672	-.GVMLAVDAVIAELKK. 13672.-	1557.9243	2	5.0407	0.0000	2272.3	1	22/28
	1008_HuTotalProfile_Run1_11, 13739	-.GVMLAVDAVIAELKK. 13739.-	1557.9243	2	4.9198	0.0000	2327.2	1	22/28
	1008_HuTotalProfile_Run1_11, 13771	-.GVMLAVDAVIAELKK. 13771.-	1557.9243	2	4.8277	0.0000	2048.0	1	22/28
	1008_HuTotalProfile_Run1_11, 13797	-.GVMLAVDAVIAELKK. 13797.-	1557.9243	2	4.5180	0.0000	1896.5	1	21/28
	1008_HuTotalProfile_Run1_12, 13784	-.PVTTPEEIAQVATISANGDKEIGNIISDAMK. 13784.-	3214.5916	3	3.7286	0.0000	477.6	1	29/120
	1008_HuTotalProfile_Run1_11, 13920	-.PVTTPEEIAQVATISANGDKEIGNIISDAMK. 13920.-	3214.5916	3	3.5887	0.0000	436.7	1	29/120
	1008_HuTotalProfile_Run1_12, 14063	-.ALM(so)LQGVDLLADAVAVTM(so)GPK. 14063.-	2146.5584	3	3.6737	0.0000	905.0	1	29/80
	1008_HuTotalProfile_Run1_12, 14089	-.ALM(so)LQGVDLLADAVAVTM(so)GPK. 14089.-	2146.5584	3	5.0987	0.0000	2729.8	1	37/80
	1008_HuTotalProfile_Run1_12, 14102	-.ALM(so)LQGVDLLADAVAVTM(so)GPK. 14102.-	2146.5584	3	5.2605	0.0000	1885.6	1	34/80
	1008_HuTotalProfile_Run1_12, 14125	-.ALM(so)LQGVDLLADAVAVTM(so)GPK. 14125.-	2146.5584	3	5.0192	0.0000	1641.9	1	32/80
	1008_HuTotalProfile_Run1_12, 14134	-.ALM(so)LQGVDLLADAVAVTM(so)GPK. 14134.-	2146.5584	3	4.8759	0.0000	1246.3	1	30/80
	1008_HuTotalProfile_Run1_12, 14179	-.ALM(so)LQGVDLLADAVAVTM(so)GPK. 14179.-	2146.5584	3	5.1651	0.0000	1712.9	1	33/80
	1008_HuTotalProfile_Run1_11, 14224	-.ALM(so)LQGVDLLADAVAVTM(so)GPK. 14224.-	2146.5584	3	4.8337	0.0000	1816.1	1	33/80
	1008_HuTotalProfile_Run1_11, 14251	-.ALM(so)LQGVDLLADAVAVTM(so)GPK. 14251.-	2146.5584	3	5.2528	0.0000	1354.8	1	30/80
	1008_HuTotalProfile_Run1_11, 14262	-.ALM(so)LQGVDLLADAVAVTM(so)GPK. 14262.-	2146.5584	3	5.0552	0.0000	1994.6	1	36/80
	1008_HuTotalProfile_Run1_11, 14273	-.ALM(so)LQGVDLLADAVAVTM(so)GPK. 14273.-	2146.5584	3	5.0499	0.0000	1890.3	1	33/80
	1008_HuTotalProfile_Run1_11, 14279	-.ALM(so)LQGVDLLADAVAVTM(so)GPK. 14279.-	2146.5584	3	5.6909	0.0000	2059.4	1	34/80
	1008_HuTotalProfile_Run1_12, 14108	-.ALM(so)LQGVDLLADAVAVTM(so)GPK. 14108.-	2146.5584	2	3.7221	0.0000	907.5	1	19/40
	1008_HuTotalProfile_Run1_12, 14154	-.ALM(so)LQGVDLLADAVAVTM(so)GPK. 14154.-	2146.5584	2	3.2259	0.0000	260.3	1	12/40
	1008_HuTotalProfile_Run1_12, 14591	-.GVMLAVDAVIAELK. 14591.-	1429.7513	2	2.9326	0.0000	1769.5	1	20/26
	1008_HuTotalProfile_Run1_12, 14607	-.GVMLAVDAVIAELK. 14607.-	1429.7513	2	4.9880	0.0000	2024.0	1	21/26
	1008_HuTotalProfile_Run1_12, 14618	-.GVMLAVDAVIAELK. 14618.-	1429.7513	2	3.0004	0.0000	1354.5	1	19/26
	1008_HuTotalProfile_Run1_11, 14703	-.GVMLAVDAVIAELK. 14703.-	1429.7513	2	4.2590	0.0000	2215.5	1	22/26
	1008_HuTotalProfile_Run1_12, 14915	-.ALMLQGVDLLADAVAVTM(so)GPK. 14915.-	2130.5590	3	5.4693	0.0000	1407.4	1	31/80
	1008_HuTotalProfile_Run1_12, 14925	-.ALMLQGVDLLADAVAVTM(so)GPK. 14925.-	2130.5590	3	4.9497	0.0000	1853.9	1	32/80
	1008_HuTotalProfile_Run1_12, 14938	-.ALMLQGVDLLADAVAVTM(so)GPK. 14938.-	2130.5590	3	5.3849	0.0000	2092.7	1	35/80
	1008_HuTotalProfile_Run1_12, 14958	-.ALMLQGVDLLADAVAVTM(so)GPK. 14958.-	2130.5590	3	5.2281	0.0000	1985.1	1	34/80
	1008_HuTotalProfile_Run1_11, 15048	-.ALMLQGVDLLADAVAVTM(so)GPK. 15048.-	2130.5590	3	4.0114	0.0000	1355.5	1	31/80
	1008_HuTotalProfile_Run1_11, 15070	-.ALMLQGVDLLADAVAVTM(so)GPK. 15070.-	2130.5590	3	6.1937	0.0000	2508.8	1	37/80
	1008_HuTotalProfile_Run1_12, 14953	-.ALMLQGVDLLADAVAVTM(so)GPK. 14953.-	2130.5590	2	4.7981	0.0000	768.2	1	19/40
	1008_HuTotalProfile_Run1_12, 15466	-.ALM(so)LQGVDLLADAVAVTMGPK. 15466.-	2130.5590	3	3.5113	0.0000	2105.1	1	33/80
	1008_HuTotalProfile_Run1_12, 15477	-.ALM(so)LQGVDLLADAVAVTMGPK. 15477.-	2130.5590	3	4.4033	0.0000	2539.1	1	36/80
	1008_HuTotalProfile_Run1_12, 15489	-.ALM(so)LQGVDLLADAVAVTMGPK. 15489.-	2130.5590	3	4.9458	0.0000	1855.7	1	33/80
	1008_HuTotalProfile_Run1_11, 15614	-.ALM(so)LQGVDLLADAVAVTMGPK. 15614.-	2130.5590	3	3.9246	0.0000	1236.7	1	29/80
	1008_HuTotalProfile_Run1_11, 15619	-.ALM(so)LQGVDLLADAVAVTMGPK. 15619.-	2130.5590	3	4.8532	0.0000	1458.9	1	33/80
	1008_HuTotalProfile_Run1_11, 15636	-.ALM(so)LQGVDLLADAVAVTMGPK. 15636.-	2130.5590	3	4.3016	0.0000	2224.9	1	33/80
	1008_HuTotalProfile_Run1_12, 15496	-.ALM(so)LQGVDLLADAVAVTMGPK. 15496.-	2130.5590	2	2.5243	0.0000	260.7	1	13/40
	1008_HuTotalProfile_Run1_12, 15510	-.ALM(so)LQGVDLLADAVAVTMGPK. 15510.-	2130.5590	2	3.7504	0.0000	589.2	1	16/40
	1008_HuTotalProfile_Run1_12, 15522	-.ALM(so)LQGVDLLADAVAVTMGPK. 15522.-	2130.5590	2	4.3386	0.0000	1285.6	1	23/40
	1008_HuTotalProfile_Run1_12, 15544	-.ALM(so)LQGVDLLADAVAVTMGPK. 15544.-	2130.5590	2	2.5966	0.0000	389.6	1	15/40
	1008_HuTotalProfile_Run1_12, 16928	-.TALLDAAGVASLLTTAEVVVTEIPKEEK. 16928.-	2870.2859	3	5.5861	0.0000	1350.5	1	36/108
	1008_HuTotalProfile_Run1_12, 16940	-.TALLDAAGVASLLTTAEVVVTEIPKEEK. 16940.-	2870.2859	3	5.0253	0.0000	1570.3	1	38/108
	1008_HuTotalProfile_Run1_12, 16962	-.TALLDAAGVASLLTTAEVVVTEIPKEEK. 16962.-	2870.2859	3	5.2961	0.0000	1423.1	1	36/108
	1008_HuTotalProfile_Run1_12, 16985	-.TALLDAAGVASLLTTAEVVVTEIPKEEK. 16985.-	2870.2859	3	4.6214	0.0000	1707.8	1	38/108
	1008_HuTotalProfile_Run1_12, 19425	-.TALLDAAGVASLLTTAEVVVTEIPK. 19425.-	2483.8840	3	6.2043	0.0000	1948.0	1	40/96
	1008_HuTotalProfile_Run1_12, 19438	-.TALLDAAGVASLLTTAEVVVTEIPK. 19438.-	2483.8840	3	6.9257	0.0000	2971.9	1	48/96
	1008_HuTotalProfile_Run1_12, 19448	-.TALLDAAGVASLLTTAEVVVTEIPK. 19448.-	2483.8840	3	5.8692	0.0000	1716.4	1	38/96
	1008_HuTotalProfile_Run1_11, 19517	-.TALLDAAGVASLLTTAEVVVTEIPK. 19517.-	2483.8840	3	4.8616	0.0000	1587.8	1	38/96
	1008_HuTotalProfile_Run1_11, 19538	-.TALLDAAGVASLLTTAEVVVTEIPK. 19538.-	2483.8840	3	6.2252	0.0000	1897.3	1	41/96
	1008_HuTotalProfile_Run1_11, 19546	-.TALLDAAGVASLLTTAEVVVTEIPK. 19546.-	2483.8840	3	5.6552	0.0000	1915.6	1	42/96
	1008_HuTotalProfile_Run1_12, 19434	-.TALLDAAGVASLLTTAEVVVTEIPK. 19434.-	2483.8840	2	5.2929	0.0000	2022.4	1	26/48
	1008_HuTotalProfile_Run1_12, 4961	-.VGEVIVTK. 4961.-	845.0196	2	2.5641	0.0000	1060.5	1	13/14
	1008_HuTotalProfile_Run1_12, 4973	-.VGEVIVTK. 4973.-	845.0196	2	2.9095	0.0000	1022.3	1	13/14
	1008_HuTotalProfile_Run1_12, 4984	-.VGEVIVTK. 4984.-	845.0196	2	3.1869	0.0000	1117.6	1	13/14
	1008_HuTotalProfile_Run1_12, 4994	-.VGEVIVTK. 4994.-	845.0196	2	2.5672	0.0000	1167.3	1	13/14
	1008_HuTotalProfile_Run1_11, 5420	-.VGEVIVTK. 5420.-	845.0196	2	2.8833	0.0000	1079.8	1	13/14
	1008_HuTotalProfile_Run1_12, 5001	-.VGEVIVTK. 5001.-	845.0196	1	2.0560	0.0000	696.9	1	11/14
	1008_HuTotalProfile_Run1_12, 5024	-.VGEVIVTK. 5024.-	845.0196	1	2.1311	0.0000	736.7	1	11/14
	1008_HuTotalProfile_Run1_12, 5038	-.VGEVIVTK. 5038.-	845.0196	1	2.0406	0.0000	729.7	1	11/14
	1008_HuTotalProfile_Run1_12, 5060	-.GIIDPTK. 5060.-	743.8721	1	1.9264	0.0000	334.2	1	9/12
	1008_HuTotalProfile_Run1_11, 5408	-.GIIDPTK. 5408.-	743.8721	1	1.7914	0.0000	264.1	1	8/12
	1008_HuTotalProfile_Run1_12, 7041	-.NAGVEGSLIVEK. 7041.-	1216.3669	2	3.0757	0.0000	1620.9	1	19/22
	1008_HuTotalProfile_Run1_12, 7052	-.NAGVEGSLIVEK. 7052.-	1216.3669	2	3.4950	0.0000	1352.6	1	19/22
	1008_HuTotalProfile_Run1_12, 7063	-.NAGVEGSLIVEK. 7063.-	1216.3669	2	3.5854	0.0000	1388.2	1	19/22
	1008_HuTotalProfile_Run1_12, 7094	-.NAGVEGSLIVEK. 7094.-	1216.3669	2	2.9429	0.0000	1147.0	1	17/22
	1008_HuTotalProfile_Run1_12, 7840	-.NAGVEGSLIVEK. 7840.-	1216.3669	2	2.6103	0.0000	946.7	1	17/22
	1008_HuTotalProfile_Run1_11, 7312	-.NAGVEGSLIVEK. 7312.-	1216.3669	2	3.7088	0.0000	1349.5	1	19/22
	1008_HuTotalProfile_Run1_11, 7323	-.NAGVEGSLIVEK. 7323.-	1216.3669	2	3.7747	0.0000	1455.6	1	19/22
	1008_HuTotalProfile_Run1_11, 7344	-.NAGVEGSLIVEK. 7344.-	1216.3669	2	3.5621	0.0000	1268.7	1	18/22
	1008_HuTotalProfile_Run1_11, 7387	-.NAGVEGSLIVEK. 7387.-	1216.3669	2	3.2335	0.0000	1230.7	1	17/22
	1008_HuTotalProfile_Run1_12, 7296	-.VGLQVVAVK. 7296.-	913.1403	1	1.7975	0.0000	458.8	1	11/16
	1008_HuTotalProfile_Run1_12, 7645	-.EIGNIISDAM(so)K. 7645.-	1207.3803	2	2.7358	0.0000	806.7	1	16/20
	1008_HuTotalProfile_Run1_12, 7679	-.EIGNIISDAM(so)K. 7679.-	1207.3803	2	3.1293	0.0000	808.9	1	15/20
	1008_HuTotalProfile_Run1_12, 7689	-.EIGNIISDAM(so)K. 7689.-	1207.3803	2	3.0963	0.0000	956.4	1	17/20
	1008_HuTotalProfile_Run1_11, 7877	-.EIGNIISDAM(so)K. 7877.-	1207.3803	2	2.5322	0.0000	1011.6	1	17/20
	1008_HuTotalProfile_Run1_11, 7904	-.EIGNIISDAM(so)K. 7904.-	1207.3803	2	2.5140	0.0000	642.3	1	14/20
	1008_HuTotalProfile_Run1_12, 7711	-.LVQDVANNTNEEAGDGTTTATVLAR. 7711.-	2561.7024	3	5.4525	0.0000	1497.7	1	37/96
	1008_HuTotalProfile_Run1_12, 7733	-.LVQDVANNTNEEAGDGTTTATVLAR. 7733.-	2561.7024	3	4.8282	0.0000	1326.7	1	37/96
	1008_HuTotalProfile_Run1_12, 7745	-.LVQDVANNTNEEAGDGTTTATVLAR. 7745.-	2561.7024	3	4.7259	0.0000	1455.6	1	38/96
	1008_HuTotalProfile_Run1_12, 7756	-.LVQDVANNTNEEAGDGTTTATVLAR. 7756.-	2561.7024	3	4.2563	0.0000	905.9	1	33/96
	1008_HuTotalProfile_Run1_12, 7822	-.LVQDVANNTNEEAGDGTTTATVLAR. 7822.-	2561.7024	3	5.0824	0.0000	1307.1	1	35/96
	1008_HuTotalProfile_Run1_11, 7961	-.LVQDVANNTNEEAGDGTTTATVLAR. 7961.-	2561.7024	3	5.6518	0.0000	1505.7	1	38/96
	1008_HuTotalProfile_Run1_11, 7968	-.LVQDVANNTNEEAGDGTTTATVLAR. 7968.-	2561.7024	3	4.1920	0.0000	1084.8	1	34/96
	1008_HuTotalProfile_Run1_11, 7971	-.LVQDVANNTNEEAGDGTTTATVLAR. 7971.-	2561.7024	3	5.3657	0.0000	1403.9	1	37/96
	1008_HuTotalProfile_Run1_11, 7983	-.LVQDVANNTNEEAGDGTTTATVLAR. 7983.-	2561.7024	3	3.9883	0.0000	1593.8	1	38/96
	1008_HuTotalProfile_Run1_11, 7993	-.LVQDVANNTNEEAGDGTTTATVLAR. 7993.-	2561.7024	3	4.7021	0.0000	1164.9	1	36/96
	1008_HuTotalProfile_Run1_12, 7736	-.LVQDVANNTNEEAGDGTTTATVLAR. 7736.-	2561.7024	2	7.2347	0.0000	2153.2	1	27/48
	1008_HuTotalProfile_Run1_12, 7765	-.LVQDVANNTNEEAGDGTTTATVLAR. 7765.-	2561.7024	2	6.1953	0.0000	1802.8	1	26/48
	1008_HuTotalProfile_Run1_12, 7776	-.LVQDVANNTNEEAGDGTTTATVLAR. 7776.-	2561.7024	2	6.0832	0.0000	2375.1	1	28/48
	1008_HuTotalProfile_Run1_12, 7789	-.LVQDVANNTNEEAGDGTTTATVLAR. 7789.-	2561.7024	2	6.7741	0.0000	2165.6	1	27/48
	1008_HuTotalProfile_Run1_12, 7799	-.LVQDVANNTNEEAGDGTTTATVLAR. 7799.-	2561.7024	2	5.9926	0.0000	1456.1	1	26/48
	1008_HuTotalProfile_Run1_11, 8002	-.LVQDVANNTNEEAGDGTTTATVLAR. 8002.-	2561.7024	2	6.1532	0.0000	1920.5	1	28/48
	1008_HuTotalProfile_Run1_11, 8023	-.LVQDVANNTNEEAGDGTTTATVLAR. 8023.-	2561.7024	2	6.2108	0.0000	1870.6	1	28/48
	1008_HuTotalProfile_Run1_11, 8034	-.LVQDVANNTNEEAGDGTTTATVLAR. 8034.-	2561.7024	2	6.9582	0.0000	2706.2	1	29/48
	1008_HuTotalProfile_Run1_11, 8044	-.LVQDVANNTNEEAGDGTTTATVLAR. 8044.-	2561.7024	2	6.3872	0.0000	1459.4	1	26/48
	1008_HuTotalProfile_Run1_12, 9306	-.GYISPYFINTSK. 9306.-	1390.5656	2	2.8877	0.0000	1312.8	1	18/22
	1008_HuTotalProfile_Run1_12, 9318	-.GYISPYFINTSK. 9318.-	1390.5656	2	3.3047	0.0000	1356.8	1	19/22
	1008_HuTotalProfile_Run1_12, 9328	-.GYISPYFINTSK. 9328.-	1390.5656	2	2.6037	0.0000	1184.6	1	17/22
	1008_HuTotalProfile_Run1_11, 9556	-.GYISPYFINTSK. 9556.-	1390.5656	2	3.3899	0.0000	1417.4	1	19/22
	1008_HuTotalProfile_Run1_11, 9564	-.GYISPYFINTSK. 9564.-	1390.5656	2	3.4768	0.0000	1359.3	1	19/22
	1008_HuTotalProfile_Run1_11, 9598	-.GYISPYFINTSK. 9598.-	1390.5656	2	3.2989	0.0000	1435.0	1	19/22
	1008_HuTotalProfile_Run1_11, 11365	-.RGVM(so)LAVDAVIAELKK. 11365.-	1730.1100	3	4.0870	0.0000	1627.9	1	36/60
	1008_HuTotalProfile_Run1_11, 9840	-.EIGNIISDAMK. 9840.-	1191.3810	2	2.5083	0.0000	490.2	1	13/20
#6	NP_002645.1| pyruvate kinase, muscle; Pyruvate kinase-3; Thyroid hormone-binding protein, cytosolic (p58) [Homo sapiens] [MASS=57913]					211291.4	35 (35 0 0 0)
	1008_HuTotalProfile_Run1_50, 7365	-.LDIDSPPITAR. 7365.-	1198.3517	2	2.5699	0.0000	937.9	1	16/20
	1008_HuTotalProfile_Run1_46, 7243	-.LDIDSPPITAR. 7243.-	1198.3517	2	2.7390	0.0000	746.9	1	16/20
	1008_HuTotalProfile_Run1_12, 7954	-.LDIDSPPITAR. 7954.-	1198.3517	2	3.2193	0.0000	1400.1	1	18/20
	1008_HuTotalProfile_Run1_12, 8040	-.LDIDSPPITAR. 8040.-	1198.3517	2	2.6637	0.0000	846.0	1	16/20
	1008_HuTotalProfile_Run1_11, 8136	-.LDIDSPPITAR. 8136.-	1198.3517	2	3.0756	0.0000	872.5	1	16/20
	1008_HuTotalProfile_Run1_11, 8142	-.LDIDSPPITAR. 8142.-	1198.3517	2	2.9470	0.0000	1022.9	1	17/20
	1008_HuTotalProfile_Run1_11, 8155	-.LDIDSPPITAR. 8155.-	1198.3517	2	2.9192	0.0000	1006.2	1	16/20
	1008_HuTotalProfile_Run1_11, 8203	-.LDIDSPPITAR. 8203.-	1198.3517	2	2.5105	0.0000	1359.2	1	17/20
	1008_HuTotalProfile_Run1_05, 8432	-.LDIDSPPITAR. 8432.-	1198.3517	2	2.6590	0.0000	801.9	1	16/20
	1008_HuTotalProfile_Run1_48, 10078	-.IYVDDGLISLQVK. 10078.-	1463.7012	2	3.0476	0.0000	678.0	1	15/24
	1008_HuTotalProfile_Run1_42, 10123	-.IYVDDGLISLQVK. 10123.-	1463.7012	2	2.5800	0.0000	205.1	1	11/24
	1008_HuTotalProfile_Run1_33, 10717	-.IYVDDGLISLQVK. 10717.-	1463.7012	2	3.0930	0.0000	1129.4	1	16/24
	1008_HuTotalProfile_Run1_31, 10511	-.IYVDDGLISLQVK. 10511.-	1463.7012	2	2.7666	0.0000	473.6	1	14/24
	1008_HuTotalProfile_Run1_27, 10574	-.IYVDDGLISLQVK. 10574.-	1463.7012	2	3.9497	0.0000	1720.6	1	18/24
	1008_HuTotalProfile_Run1_13, 10570	-.IYVDDGLISLQVK. 10570.-	1463.7012	2	2.7342	0.0000	640.3	1	16/24
	1008_HuTotalProfile_Run1_13, 10893	-.IYVDDGLISLQVK. 10893.-	1463.7012	2	3.1197	0.0000	1495.4	1	17/24
	1008_HuTotalProfile_Run1_13, 10900	-.IYVDDGLISLQVK. 10900.-	1463.7012	2	3.9360	0.0000	1775.0	1	19/24
	1008_HuTotalProfile_Run1_13, 10910	-.IYVDDGLISLQVK. 10910.-	1463.7012	2	3.6624	0.0000	1871.5	1	19/24
	1008_HuTotalProfile_Run1_12, 10858	-.IYVDDGLISLQVK. 10858.-	1463.7012	2	4.3075	0.0000	2811.9	1	22/24
	1008_HuTotalProfile_Run1_12, 10869	-.IYVDDGLISLQVK. 10869.-	1463.7012	2	4.3896	0.0000	2584.4	1	21/24
	1008_HuTotalProfile_Run1_12, 11250	-.IYVDDGLISLQVK. 11250.-	1463.7012	2	3.1802	0.0000	335.1	1	16/24
	1008_HuTotalProfile_Run1_12, 12096	-.IYVDDGLISLQVK. 12096.-	1463.7012	2	2.5778	0.0000	349.3	1	14/24
	1008_HuTotalProfile_Run1_11, 11047	-.IYVDDGLISLQVK. 11047.-	1463.7012	2	4.0890	0.0000	2336.7	1	21/24
	1008_HuTotalProfile_Run1_11, 11065	-.IYVDDGLISLQVK. 11065.-	1463.7012	2	3.3860	0.0000	1913.3	1	19/24
	1008_HuTotalProfile_Run1_11, 11094	-.IYVDDGLISLQVK. 11094.-	1463.7012	2	3.2832	0.0000	1138.0	1	19/24
	1008_HuTotalProfile_Run1_11, 11106	-.IYVDDGLISLQVK. 11106.-	1463.7012	2	2.6350	0.0000	297.1	1	14/24
	1008_HuTotalProfile_Run1_10, 10690	-.IYVDDGLISLQVK. 10690.-	1463.7012	2	2.8736	0.0000	1384.3	1	17/24
	1008_HuTotalProfile_Run1_05, 11304	-.IYVDDGLISLQVK. 11304.-	1463.7012	2	2.6997	0.0000	397.9	1	17/24
	1008_HuTotalProfile_Run1_27, 11275	-.LAPITSDPTEATAVGAVEASFK. 11275.-	2176.4097	2	5.3068	0.0000	1307.2	1	27/42
	1008_HuTotalProfile_Run1_27, 11292	-.LAPITSDPTEATAVGAVEASFK. 11292.-	2176.4097	2	4.5333	0.0000	1064.7	1	26/42
	1008_HuTotalProfile_Run1_27, 11304	-.LAPITSDPTEATAVGAVEASFK. 11304.-	2176.4097	2	5.1804	0.0000	1341.2	1	27/42
	1008_HuTotalProfile_Run1_27, 11316	-.LAPITSDPTEATAVGAVEASFK. 11316.-	2176.4097	2	4.7807	0.0000	1042.7	1	24/42
	1008_HuTotalProfile_Run1_25, 11337	-.LAPITSDPTEATAVGAVEASFK. 11337.-	2176.4097	2	4.2745	0.0000	863.7	1	22/42
	1008_HuTotalProfile_Run1_25, 11359	-.LAPITSDPTEATAVGAVEASFK. 11359.-	2176.4097	2	5.3689	0.0000	1478.2	1	29/42
	1008_HuTotalProfile_Run1_25, 11382	-.LAPITSDPTEATAVGAVEASFK. 11382.-	2176.4097	2	3.7512	0.0000	557.5	1	17/42
	1008_HuTotalProfile_Run1_16, 11227	-.LAPITSDPTEATAVGAVEASFK. 11227.-	2176.4097	2	4.3041	0.0000	569.2	1	19/42
	1008_HuTotalProfile_Run1_16, 11243	-.LAPITSDPTEATAVGAVEASFK. 11243.-	2176.4097	2	5.5427	0.0000	1094.6	1	26/42
	1008_HuTotalProfile_Run1_16, 11255	-.LAPITSDPTEATAVGAVEASFK. 11255.-	2176.4097	2	4.8127	0.0000	1264.1	1	26/42
	1008_HuTotalProfile_Run1_16, 11271	-.LAPITSDPTEATAVGAVEASFK. 11271.-	2176.4097	2	4.0499	0.0000	767.9	1	21/42
	1008_HuTotalProfile_Run1_13, 11675	-.LAPITSDPTEATAVGAVEASFK. 11675.-	2176.4097	2	5.0110	0.0000	1309.2	1	27/42
	1008_HuTotalProfile_Run1_13, 11691	-.LAPITSDPTEATAVGAVEASFK. 11691.-	2176.4097	2	4.7575	0.0000	1591.3	1	28/42
	1008_HuTotalProfile_Run1_12, 11621	-.LAPITSDPTEATAVGAVEASFK. 11621.-	2176.4097	2	4.9055	0.0000	1524.2	1	27/42
	1008_HuTotalProfile_Run1_12, 11639	-.LAPITSDPTEATAVGAVEASFK. 11639.-	2176.4097	2	6.1455	0.0000	1403.5	1	29/42
	1008_HuTotalProfile_Run1_12, 11649	-.LAPITSDPTEATAVGAVEASFK. 11649.-	2176.4097	2	5.2320	0.0000	1183.9	1	25/42
	1008_HuTotalProfile_Run1_12, 11661	-.LAPITSDPTEATAVGAVEASFK. 11661.-	2176.4097	2	5.6858	0.0000	2052.1	1	30/42
	1008_HuTotalProfile_Run1_12, 11671	-.LAPITSDPTEATAVGAVEASFK. 11671.-	2176.4097	2	4.6936	0.0000	957.1	1	24/42
	1008_HuTotalProfile_Run1_12, 11682	-.LAPITSDPTEATAVGAVEASFK. 11682.-	2176.4097	2	4.6853	0.0000	1071.3	1	25/42
	1008_HuTotalProfile_Run1_25, 10182	-.DPVQEAWAEDVDLR. 10182.-	1643.7366	2	4.1064	0.0000	1653.6	1	19/26
	1008_HuTotalProfile_Run1_12, 10294	-.DPVQEAWAEDVDLR. 10294.-	1643.7366	2	4.3760	0.0000	1620.3	1	19/26
	1008_HuTotalProfile_Run1_12, 10308	-.DPVQEAWAEDVDLR. 10308.-	1643.7366	2	4.1177	0.0000	2109.5	1	20/26
	1008_HuTotalProfile_Run1_12, 10313	-.DPVQEAWAEDVDLR. 10313.-	1643.7366	2	4.6278	0.0000	2426.1	1	20/26
	1008_HuTotalProfile_Run1_12, 10318	-.DPVQEAWAEDVDLR. 10318.-	1643.7366	2	5.1674	0.0000	1904.7	1	20/26
	1008_HuTotalProfile_Run1_07, 11061	-.DPVQEAWAEDVDLR. 11061.-	1643.7366	2	3.1213	0.0000	509.1	1	18/26
	1008_HuTotalProfile_Run1_22, 7740	-.NTGIICTIGPASR. 7740.-	1360.5360	2	2.6639	0.0000	215.9	1	13/24
	1008_HuTotalProfile_Run1_22, 7753	-.NTGIICTIGPASR. 7753.-	1360.5360	2	3.0154	0.0000	788.8	1	16/24
	1008_HuTotalProfile_Run1_12, 7497	-.NTGIICTIGPASR. 7497.-	1360.5360	2	4.0063	0.0000	1486.6	1	19/24
	1008_HuTotalProfile_Run1_12, 7508	-.NTGIICTIGPASR. 7508.-	1360.5360	2	4.1886	0.0000	1675.6	1	20/24
	1008_HuTotalProfile_Run1_12, 7525	-.NTGIICTIGPASR. 7525.-	1360.5360	2	4.1490	0.0000	1724.2	1	20/24
	1008_HuTotalProfile_Run1_16, 6500	-.ITLDNAYM(so)EK. 6500.-	1214.3713	2	2.8590	0.0000	591.7	1	13/18
	1008_HuTotalProfile_Run1_16, 6511	-.ITLDNAYM(so)EK. 6511.-	1214.3713	2	3.5827	0.0000	731.7	1	14/18
	1008_HuTotalProfile_Run1_16, 6543	-.ITLDNAYM(so)EK. 6543.-	1214.3713	2	2.7876	0.0000	739.5	1	14/18
	1008_HuTotalProfile_Run1_16, 6565	-.ITLDNAYM(so)EK. 6565.-	1214.3713	2	2.5637	0.0000	654.8	1	13/18
	1008_HuTotalProfile_Run1_14, 6621	-.ITLDNAYM(so)EK. 6621.-	1214.3713	2	2.5777	0.0000	404.1	1	12/18
	1008_HuTotalProfile_Run1_13, 6802	-.ITLDNAYM(so)EK. 6802.-	1214.3713	2	2.8712	0.0000	694.0	1	14/18
	1008_HuTotalProfile_Run1_12, 6557	-.ITLDNAYM(so)EK. 6557.-	1214.3713	2	2.9602	0.0000	696.3	1	14/18
	1008_HuTotalProfile_Run1_12, 6565	-.ITLDNAYM(so)EK. 6565.-	1214.3713	2	2.6093	0.0000	711.6	1	14/18
	1008_HuTotalProfile_Run1_12, 6579	-.ITLDNAYM(so)EK. 6579.-	1214.3713	2	2.9359	0.0000	873.9	1	15/18
	1008_HuTotalProfile_Run1_12, 6590	-.ITLDNAYM(so)EK. 6590.-	1214.3713	2	2.8245	0.0000	880.4	1	15/18
	1008_HuTotalProfile_Run1_12, 6601	-.ITLDNAYM(so)EK. 6601.-	1214.3713	2	2.7561	0.0000	723.7	1	14/18
	1008_HuTotalProfile_Run1_16, 7462	-.ITLDNAYMEK. 7462.-	1198.3719	2	2.8587	0.0000	833.3	1	15/18
	1008_HuTotalProfile_Run1_13, 7811	-.ITLDNAYMEK. 7811.-	1198.3719	2	2.7757	0.0000	593.8	1	14/18
	1008_HuTotalProfile_Run1_13, 7823	-.ITLDNAYMEK. 7823.-	1198.3719	2	2.6916	0.0000	506.8	1	13/18
	1008_HuTotalProfile_Run1_12, 7579	-.ITLDNAYMEK. 7579.-	1198.3719	2	3.0762	0.0000	743.4	1	15/18
	1008_HuTotalProfile_Run1_12, 7591	-.ITLDNAYMEK. 7591.-	1198.3719	2	2.6458	0.0000	743.3	1	15/18
	1008_HuTotalProfile_Run1_12, 7602	-.ITLDNAYMEK. 7602.-	1198.3719	2	2.8359	0.0000	687.3	1	15/18
	1008_HuTotalProfile_Run1_12, 7624	-.ITLDNAYMEK. 7624.-	1198.3719	2	2.9443	0.0000	863.0	1	16/18
	1008_HuTotalProfile_Run1_16, 9567	-.GVNLPGAAVDLPAVSEK. 9567.-	1637.8597	2	3.6280	0.0000	906.7	1	21/32
	1008_HuTotalProfile_Run1_12, 9764	-.GVNLPGAAVDLPAVSEK. 9764.-	1637.8597	2	5.0911	0.0000	937.8	1	21/32
	1008_HuTotalProfile_Run1_12, 9779	-.GVNLPGAAVDLPAVSEK. 9779.-	1637.8597	2	4.7663	0.0000	926.9	1	22/32
	1008_HuTotalProfile_Run1_12, 9785	-.GVNLPGAAVDLPAVSEK. 9785.-	1637.8597	2	3.5173	0.0000	805.4	1	20/32
	1008_HuTotalProfile_Run1_12, 9790	-.GVNLPGAAVDLPAVSEK. 9790.-	1637.8597	2	4.5875	0.0000	1341.2	1	25/32
	1008_HuTotalProfile_Run1_12, 9802	-.GVNLPGAAVDLPAVSEK. 9802.-	1637.8597	2	4.9271	0.0000	999.3	1	22/32
	1008_HuTotalProfile_Run1_12, 9812	-.GVNLPGAAVDLPAVSEK. 9812.-	1637.8597	2	4.7142	0.0000	1088.1	1	23/32
	1008_HuTotalProfile_Run1_13, 11674	-.LAPITSDPTEATAVGAVEASFK. 11674.-	2176.4097	3	3.5254	0.0000	1492.9	1	32/84
	1008_HuTotalProfile_Run1_12, 11638	-.LAPITSDPTEATAVGAVEASFK. 11638.-	2176.4097	3	4.3949	0.0000	2070.1	1	34/84
	1008_HuTotalProfile_Run1_13, 11678	-.TATESFASDPILYRPVAVALDTK. 11678.-	2466.7720	3	4.2416	0.0000	922.1	1	31/88
	1008_HuTotalProfile_Run1_12, 11604	-.TATESFASDPILYRPVAVALDTK. 11604.-	2466.7720	3	3.5845	0.0000	983.1	1	30/88
	1008_HuTotalProfile_Run1_12, 11617	-.TATESFASDPILYRPVAVALDTK. 11617.-	2466.7720	3	3.6724	0.0000	1089.3	1	32/88
	1008_HuTotalProfile_Run1_11, 11762	-.TATESFASDPILYRPVAVALDTK. 11762.-	2466.7720	3	3.5130	0.0000	839.7	1	31/88
	1008_HuTotalProfile_Run1_11, 11800	-.TATESFASDPILYRPVAVALDTK. 11800.-	2466.7720	3	3.8600	0.0000	1012.0	1	31/88
	1008_HuTotalProfile_Run1_13, 3706	-.IENHEGVR. 3706.-	954.0231	2	2.6179	0.0000	663.7	1	11/14
	1008_HuTotalProfile_Run1_12, 3340	-.IENHEGVR. 3340.-	954.0231	2	2.7794	0.0000	1038.7	1	13/14
	1008_HuTotalProfile_Run1_13, 4453	-.GSGTAEVELKK. 4453.-	1119.2513	2	2.7666	0.0000	412.3	1	13/20
	1008_HuTotalProfile_Run1_12, 4115	-.GSGTAEVELKK. 4115.-	1119.2513	2	3.1416	0.0000	581.0	1	15/20
	1008_HuTotalProfile_Run1_12, 4125	-.GSGTAEVELKK. 4125.-	1119.2513	2	3.0066	0.0000	550.6	1	15/20
	1008_HuTotalProfile_Run1_12, 4136	-.GSGTAEVELKK. 4136.-	1119.2513	2	2.8566	0.0000	491.6	1	14/20
	1008_HuTotalProfile_Run1_12, 4151	-.GSGTAEVELKK. 4151.-	1119.2513	2	2.8571	0.0000	560.3	1	14/20
	1008_HuTotalProfile_Run1_12, 4162	-.GSGTAEVELKK. 4162.-	1119.2513	2	2.9077	0.0000	746.6	1	15/20
	1008_HuTotalProfile_Run1_12, 10325	-.GADFLVTEVENGGSLGSK. 10325.-	1780.9147	2	4.0708	0.0000	1745.5	1	22/34
	1008_HuTotalProfile_Run1_12, 10334	-.GADFLVTEVENGGSLGSK. 10334.-	1780.9147	2	4.4817	0.0000	2532.5	1	25/34
	1008_HuTotalProfile_Run1_12, 10346	-.GADFLVTEVENGGSLGSK. 10346.-	1780.9147	2	4.1257	0.0000	1377.6	1	22/34
	1008_HuTotalProfile_Run1_12, 10368	-.GADFLVTEVENGGSLGSK. 10368.-	1780.9147	2	3.0665	0.0000	584.0	1	17/34
	1008_HuTotalProfile_Run1_12, 10538	-.GADFLVTEVENGGSLGSK. 10538.-	1780.9147	2	4.8723	0.0000	2667.4	1	25/34
	1008_HuTotalProfile_Run1_12, 10549	-.GADFLVTEVENGGSLGSK. 10549.-	1780.9147	2	5.9608	0.0000	2623.6	1	25/34
	1008_HuTotalProfile_Run1_12, 10560	-.GADFLVTEVENGGSLGSK. 10560.-	1780.9147	2	3.8636	0.0000	2074.7	1	22/34
	1008_HuTotalProfile_Run1_12, 10571	-.GADFLVTEVENGGSLGSK. 10571.-	1780.9147	2	4.1897	0.0000	1755.2	1	21/34
	1008_HuTotalProfile_Run1_12, 10592	-.GADFLVTEVENGGSLGSK. 10592.-	1780.9147	2	2.7517	0.0000	730.8	1	17/34
	1008_HuTotalProfile_Run1_12, 9734	-.GADFLVTEVENGGSLGSK. 9734.-	1780.9147	2	4.3420	0.0000	2773.4	1	25/34
	1008_HuTotalProfile_Run1_12, 9740	-.GADFLVTEVENGGSLGSK. 9740.-	1780.9147	2	3.9616	0.0000	2080.1	1	24/34
	1008_HuTotalProfile_Run1_12, 9744	-.GADFLVTEVENGGSLGSK. 9744.-	1780.9147	2	5.5271	0.0000	2700.2	1	25/34
	1008_HuTotalProfile_Run1_12, 9757	-.GADFLVTEVENGGSLGSK. 9757.-	1780.9147	2	3.9271	0.0000	2333.0	1	24/34
	1008_HuTotalProfile_Run1_12, 9780	-.GADFLVTEVENGGSLGSK. 9780.-	1780.9147	2	4.0513	0.0000	2456.7	1	24/34
	1008_HuTotalProfile_Run1_12, 9801	-.GADFLVTEVENGGSLGSK. 9801.-	1780.9147	2	4.2422	0.0000	3038.2	1	26/34
	1008_HuTotalProfile_Run1_12, 10669	-.KGVNLPGAAVDLPAVSEKDIQDLK. 10669.-	2478.8276	3	5.6771	0.0000	2153.0	1	41/92
	1008_HuTotalProfile_Run1_12, 10689	-.KGVNLPGAAVDLPAVSEKDIQDLK. 10689.-	2478.8276	3	5.6961	0.0000	2086.1	1	40/92
	1008_HuTotalProfile_Run1_12, 10718	-.KGVNLPGAAVDLPAVSEKDIQDLK. 10718.-	2478.8276	3	5.1814	0.0000	1512.1	1	36/92
	1008_HuTotalProfile_Run1_12, 10690	-.RFDEILEASDGIMVAR. 10690.-	1823.0646	2	4.1669	0.0000	975.0	1	21/30
	1008_HuTotalProfile_Run1_12, 10696	-.RFDEILEASDGIMVAR. 10696.-	1823.0646	2	3.9259	0.0000	548.4	1	15/30
	1008_HuTotalProfile_Run1_12, 10712	-.RFDEILEASDGIMVAR. 10712.-	1823.0646	2	3.5880	0.0000	476.9	1	14/30
	1008_HuTotalProfile_Run1_12, 10717	-.RFDEILEASDGIMVAR. 10717.-	1823.0646	2	4.2931	0.0000	708.0	1	18/30
	1008_HuTotalProfile_Run1_12, 10773	-.FDEILEASDGIMVAR. 10773.-	1666.8782	2	3.6215	0.0000	721.2	1	17/28
	1008_HuTotalProfile_Run1_12, 10788	-.FDEILEASDGIMVAR. 10788.-	1666.8782	2	2.8705	0.0000	601.6	1	18/28
	1008_HuTotalProfile_Run1_12, 10803	-.FDEILEASDGIMVAR. 10803.-	1666.8782	2	3.2355	0.0000	745.6	1	17/28
	1008_HuTotalProfile_Run1_12, 10814	-.FDEILEASDGIMVAR. 10814.-	1666.8782	2	4.0987	0.0000	568.6	1	17/28
	1008_HuTotalProfile_Run1_12, 10884	-.IYVDDGLISLQVK. 10884.-	1463.7012	1	2.4334	0.0000	932.0	1	15/24
	1008_HuTotalProfile_Run1_12, 10981	-.CDENILWLDYK. 10981.-	1469.6145	2	3.0703	0.0000	890.5	1	16/20
	1008_HuTotalProfile_Run1_12, 11009	-.CDENILWLDYK. 11009.-	1469.6145	2	3.7210	0.0000	1080.0	1	16/20
	1008_HuTotalProfile_Run1_12, 11020	-.CDENILWLDYK. 11020.-	1469.6145	2	3.9650	0.0000	1320.9	1	16/20
	1008_HuTotalProfile_Run1_12, 11641	-.TATESFASDPILYRPVAVALDTK. 11641.-	2466.7720	2	4.2082	0.0000	559.3	1	21/44
	1008_HuTotalProfile_Run1_12, 11657	-.TATESFASDPILYRPVAVALDTK. 11657.-	2466.7720	2	4.5546	0.0000	513.2	1	20/44
	1008_HuTotalProfile_Run1_12, 11668	-.TATESFASDPILYRPVAVALDTK. 11668.-	2466.7720	2	4.5488	0.0000	435.8	1	19/44
	1008_HuTotalProfile_Run1_12, 12049	-.EAEAAIYHLQLFEELR. 12049.-	1933.1539	2	4.3969	0.0000	1072.0	1	21/30
	1008_HuTotalProfile_Run1_12, 12064	-.EAEAAIYHLQLFEELR. 12064.-	1933.1539	2	4.1004	0.0000	1299.2	1	21/30
	1008_HuTotalProfile_Run1_12, 12690	-.GIFPVLCKDPVQEAWAEDVDLR. 12690.-	2558.8647	3	4.4655	0.0000	1661.3	1	35/84
	1008_HuTotalProfile_Run1_12, 12700	-.GIFPVLCKDPVQEAWAEDVDLR. 12700.-	2558.8647	3	5.2615	0.0000	1741.4	1	34/84
	1008_HuTotalProfile_Run1_12, 12725	-.GIFPVLCKDPVQEAWAEDVDLR. 12725.-	2558.8647	3	3.7407	0.0000	942.5	1	30/84
	1008_HuTotalProfile_Run1_12, 14870	-.FGVEQDVDM(so)VFASFIR. 14870.-	1877.1106	2	5.0959	0.0000	2201.9	1	21/30
	1008_HuTotalProfile_Run1_12, 14876	-.FGVEQDVDM(so)VFASFIR. 14876.-	1877.1106	2	4.3310	0.0000	2091.8	1	20/30
	1008_HuTotalProfile_Run1_12, 14892	-.FGVEQDVDM(so)VFASFIR. 14892.-	1877.1106	2	4.8182	0.0000	2185.2	1	22/30
	1008_HuTotalProfile_Run1_12, 14904	-.FGVEQDVDM(so)VFASFIR. 14904.-	1877.1106	2	4.0242	0.0000	1456.3	1	20/30
	1008_HuTotalProfile_Run1_12, 14917	-.FGVEQDVDM(so)VFASFIR. 14917.-	1877.1106	2	4.2237	0.0000	1759.7	1	21/30
	1008_HuTotalProfile_Run1_12, 14926	-.FGVEQDVDM(so)VFASFIR. 14926.-	1877.1106	2	3.5011	0.0000	2122.1	1	22/30
	1008_HuTotalProfile_Run1_12, 15564	-.FGVEQDVDMVFASFIR. 15564.-	1861.1112	3	3.5876	0.0000	974.3	1	25/60
	1008_HuTotalProfile_Run1_12, 15577	-.FGVEQDVDMVFASFIR. 15577.-	1861.1112	3	3.6577	0.0000	1656.3	1	28/60
	1008_HuTotalProfile_Run1_12, 15608	-.FGVEQDVDMVFASFIR. 15608.-	1861.1112	3	3.5745	0.0000	1450.3	1	26/60
	1008_HuTotalProfile_Run1_12,15575-15576	-.FGVEQDVDMVFASFIR.15575-15576.-	1861.1112	2	4.7909	0.0000	2095.1	1	22/30
	1008_HuTotalProfile_Run1_12, 2926	-.KASDVHEVR. 2926.-	1041.1439	2	2.8595	0.0000	885.2	1	14/16
	1008_HuTotalProfile_Run1_12,4099-4100	-.PGSGFTNTM(so)R.4099-4100.-	1084.1890	2	3.3810	0.0000	342.1	1	13/18
	1008_HuTotalProfile_Run1_12, 4114	-.PGSGFTNTM(so)R. 4114.-	1084.1890	2	2.9306	0.0000	347.9	1	13/18
	1008_HuTotalProfile_Run1_12, 4126	-.PGSGFTNTM(so)R. 4126.-	1084.1890	2	2.7035	0.0000	438.5	1	14/18
	1008_HuTotalProfile_Run1_12, 4137	-.PGSGFTNTM(so)R. 4137.-	1084.1890	2	2.8380	0.0000	346.7	1	13/18
	1008_HuTotalProfile_Run1_11, 4510	-.PGSGFTNTM(so)R. 4510.-	1084.1890	2	2.5070	0.0000	495.9	1	13/18
	1008_HuTotalProfile_Run1_12, 4804	-.DIQDLK. 4804.-	731.8182	1	1.8840	0.0000	541.1	1	8/10
	1008_HuTotalProfile_Run1_12, 5633	-.LNFSHGTHEYHAETIK. 5633.-	1885.0294	3	4.4219	0.0000	1175.9	1	30/60
	1008_HuTotalProfile_Run1_12, 5644	-.LNFSHGTHEYHAETIK. 5644.-	1885.0294	3	4.2771	0.0000	1332.9	1	31/60
	1008_HuTotalProfile_Run1_12,5653-5654	-.LNFSHGTHEYHAETIK.5653-5654.-	1885.0294	3	4.7286	0.0000	2111.9	1	35/60
	1008_HuTotalProfile_Run1_12, 5776	-.PVAVALDTK. 5776.-	914.0819	2	3.1422	0.0000	1024.5	1	15/16
	1008_HuTotalProfile_Run1_12, 5787	-.PVAVALDTK. 5787.-	914.0819	2	3.2320	0.0000	1013.3	1	15/16
	1008_HuTotalProfile_Run1_12, 5798	-.PVAVALDTK. 5798.-	914.0819	2	3.2175	0.0000	1028.1	1	15/16
	1008_HuTotalProfile_Run1_12, 5797	-.SVETLKEM(so)IK. 5797.-	1194.4247	2	2.6252	0.0000	404.7	1	13/18
	1008_HuTotalProfile_Run1_12, 5813	-.SVETLKEM(so)IK. 5813.-	1194.4247	2	2.9146	0.0000	435.1	1	12/18
	1008_HuTotalProfile_Run1_12, 6116	-.APIIAVTR. 6116.-	841.0342	1	1.9535	0.0000	148.4	1	8/14
	1008_HuTotalProfile_Run1_12, 6127	-.APIIAVTR. 6127.-	841.0342	1	2.1026	0.0000	222.9	1	10/14
	1008_HuTotalProfile_Run1_12, 6138	-.APIIAVTR. 6138.-	841.0342	1	1.8646	0.0000	173.9	1	9/14
	1008_HuTotalProfile_Run1_12, 8515	-.AGKPVICATQM(so)LESM(so)IK. 8515.-	1910.2836	3	3.6701	0.0000	904.4	1	27/64
	1008_HuTotalProfile_Run1_12, 8537	-.AGKPVICATQM(so)LESM(so)IK. 8537.-	1910.2836	3	3.7531	0.0000	788.7	1	26/64
	1008_HuTotalProfile_Run1_12, 8970	-.KGVNLPGAAVDLPAVSEK. 8970.-	1766.0326	2	5.3176	0.0000	1632.0	1	26/34
	1008_HuTotalProfile_Run1_12, 8983	-.KGVNLPGAAVDLPAVSEK. 8983.-	1766.0326	2	4.9623	0.0000	1103.4	1	22/34
	1008_HuTotalProfile_Run1_12, 8998	-.KGVNLPGAAVDLPAVSEK. 8998.-	1766.0326	2	5.1641	0.0000	1636.0	1	26/34
	1008_HuTotalProfile_Run1_12, 9004	-.KGVNLPGAAVDLPAVSEK. 9004.-	1766.0326	2	5.9688	0.0000	1790.0	1	27/34
	1008_HuTotalProfile_Run1_12, 9012	-.KGVNLPGAAVDLPAVSEK. 9012.-	1766.0326	2	4.8132	0.0000	1436.3	1	25/34
	1008_HuTotalProfile_Run1_12, 9018	-.KGVNLPGAAVDLPAVSEK. 9018.-	1766.0326	2	5.3685	0.0000	1887.3	1	28/34
	1008_HuTotalProfile_Run1_12, 9168	-.TATESFASDPILYR. 9168.-	1571.7135	2	3.6014	0.0000	1199.1	1	18/26
	1008_HuTotalProfile_Run1_12, 9180	-.TATESFASDPILYR. 9180.-	1571.7135	2	3.7739	0.0000	1528.8	1	19/26
	1008_HuTotalProfile_Run1_12, 9186	-.TATESFASDPILYR. 9186.-	1571.7135	2	4.2066	0.0000	1423.4	1	19/26
	1008_HuTotalProfile_Run1_12, 9197	-.TATESFASDPILYR. 9197.-	1571.7135	2	3.9530	0.0000	1679.5	1	20/26
	1008_HuTotalProfile_Run1_12, 9207	-.TATESFASDPILYR. 9207.-	1571.7135	2	3.7288	0.0000	1317.7	1	18/26
	1008_HuTotalProfile_Run1_12, 9218	-.TATESFASDPILYR. 9218.-	1571.7135	2	3.5289	0.0000	1319.1	1	18/26
	1008_HuTotalProfile_Run1_12, 9658	-.RFDEILEASDGIM(so)VAR. 9658.-	1839.0639	2	3.1121	0.0000	1026.3	1	22/30
	1008_HuTotalProfile_Run1_12, 9669	-.RFDEILEASDGIM(so)VAR. 9669.-	1839.0639	2	2.8784	0.0000	919.4	1	22/30
#7	NP_031381.2| heat shock 90kDa protein 1, beta; heat shock 90kD protein 1, beta; Heat-shock 90kD protein-1, beta [Homo sapiens] [MASS=83264]					245933.1	34 (34 0 0 0)
	1008_HuTotalProfile_Run1_50, 6872	-.ELISNASDALDK. 6872.-	1276.3761	2	3.3744	0.0000	1252.8	1	18/22
	1008_HuTotalProfile_Run1_50, 6877	-.ELISNASDALDK. 6877.-	1276.3761	2	3.4266	0.0000	1746.2	1	19/22
	1008_HuTotalProfile_Run1_49, 7181	-.ELISNASDALDK. 7181.-	1276.3761	2	2.7671	0.0000	1235.2	1	18/22
	1008_HuTotalProfile_Run1_42, 6899	-.ELISNASDALDK. 6899.-	1276.3761	2	2.5017	0.0000	359.4	1	15/22
	1008_HuTotalProfile_Run1_42, 6926	-.ELISNASDALDK. 6926.-	1276.3761	2	2.6614	0.0000	466.8	1	16/22
	1008_HuTotalProfile_Run1_40, 6829	-.ELISNASDALDK. 6829.-	1276.3761	2	2.9433	0.0000	712.4	1	16/22
	1008_HuTotalProfile_Run1_39, 7143	-.ELISNASDALDK. 7143.-	1276.3761	2	3.4861	0.0000	938.7	1	17/22
	1008_HuTotalProfile_Run1_39, 7178	-.ELISNASDALDK. 7178.-	1276.3761	2	2.7113	0.0000	718.9	1	15/22
	1008_HuTotalProfile_Run1_38, 6705	-.ELISNASDALDK. 6705.-	1276.3761	2	3.6203	0.0000	1037.5	1	17/22
	1008_HuTotalProfile_Run1_38, 6738	-.ELISNASDALDK. 6738.-	1276.3761	2	3.2771	0.0000	1436.6	1	18/22
	1008_HuTotalProfile_Run1_35, 7370	-.ELISNASDALDK. 7370.-	1276.3761	2	2.5666	0.0000	451.7	1	16/22
	1008_HuTotalProfile_Run1_29, 7138	-.ELISNASDALDK. 7138.-	1276.3761	2	3.0072	0.0000	1228.3	1	17/22
	1008_HuTotalProfile_Run1_29, 7149	-.ELISNASDALDK. 7149.-	1276.3761	2	3.2068	0.0000	1024.8	1	17/22
	1008_HuTotalProfile_Run1_29, 7177	-.ELISNASDALDK. 7177.-	1276.3761	2	2.8195	0.0000	844.7	1	15/22
	1008_HuTotalProfile_Run1_24, 7637	-.ELISNASDALDK. 7637.-	1276.3761	2	2.8452	0.0000	975.0	1	16/22
	1008_HuTotalProfile_Run1_24, 7665	-.ELISNASDALDK. 7665.-	1276.3761	2	2.7230	0.0000	1213.4	1	18/22
	1008_HuTotalProfile_Run1_23, 7284	-.ELISNASDALDK. 7284.-	1276.3761	2	3.4170	0.0000	1593.4	1	19/22
	1008_HuTotalProfile_Run1_23, 7298	-.ELISNASDALDK. 7298.-	1276.3761	2	2.6426	0.0000	1646.0	1	19/22
	1008_HuTotalProfile_Run1_23, 7300	-.ELISNASDALDK. 7300.-	1276.3761	2	3.6214	0.0000	1612.4	1	19/22
	1008_HuTotalProfile_Run1_21, 7737	-.ELISNASDALDK. 7737.-	1276.3761	2	2.6951	0.0000	598.3	1	15/22
	1008_HuTotalProfile_Run1_18, 7388	-.ELISNASDALDK. 7388.-	1276.3761	2	2.5573	0.0000	679.4	1	15/22
	1008_HuTotalProfile_Run1_18, 7408	-.ELISNASDALDK. 7408.-	1276.3761	2	2.7845	0.0000	1167.4	1	17/22
	1008_HuTotalProfile_Run1_16, 7125	-.ELISNASDALDK. 7125.-	1276.3761	2	3.0490	0.0000	1361.8	1	18/22
	1008_HuTotalProfile_Run1_16, 7137	-.ELISNASDALDK. 7137.-	1276.3761	2	3.1135	0.0000	1472.6	1	18/22
	1008_HuTotalProfile_Run1_16, 7150	-.ELISNASDALDK. 7150.-	1276.3761	2	3.2697	0.0000	1360.3	1	18/22
	1008_HuTotalProfile_Run1_15, 7616	-.ELISNASDALDK. 7616.-	1276.3761	2	2.6763	0.0000	955.1	1	18/22
	1008_HuTotalProfile_Run1_14, 7291	-.ELISNASDALDK. 7291.-	1276.3761	2	2.9483	0.0000	1050.1	1	16/22
	1008_HuTotalProfile_Run1_13, 7439	-.ELISNASDALDK. 7439.-	1276.3761	2	2.5990	0.0000	1065.0	1	17/22
	1008_HuTotalProfile_Run1_13, 7479	-.ELISNASDALDK. 7479.-	1276.3761	2	2.9898	0.0000	1321.5	1	19/22
	1008_HuTotalProfile_Run1_13, 7488	-.ELISNASDALDK. 7488.-	1276.3761	2	2.9345	0.0000	1378.0	1	18/22
	1008_HuTotalProfile_Run1_13, 7499	-.ELISNASDALDK. 7499.-	1276.3761	2	3.5482	0.0000	1928.1	1	19/22
	1008_HuTotalProfile_Run1_09, 7481	-.ELISNASDALDK. 7481.-	1276.3761	2	2.9679	0.0000	1090.1	1	17/22
	1008_HuTotalProfile_Run1_09, 7488	-.ELISNASDALDK. 7488.-	1276.3761	2	2.5502	0.0000	1275.0	1	17/22
	1008_HuTotalProfile_Run1_08, 7211	-.ELISNASDALDK. 7211.-	1276.3761	2	3.3758	0.0000	1499.4	1	18/22
	1008_HuTotalProfile_Run1_08, 7222	-.ELISNASDALDK. 7222.-	1276.3761	2	3.3725	0.0000	1304.1	1	18/22
	1008_HuTotalProfile_Run1_08, 7224	-.ELISNASDALDK. 7224.-	1276.3761	2	3.2978	0.0000	1771.1	1	19/22
	1008_HuTotalProfile_Run1_08, 7235	-.ELISNASDALDK. 7235.-	1276.3761	2	3.0472	0.0000	1227.7	1	17/22
	1008_HuTotalProfile_Run1_08, 7249	-.ELISNASDALDK. 7249.-	1276.3761	2	2.8735	0.0000	1566.1	1	18/22
	1008_HuTotalProfile_Run1_07, 7397	-.ELISNASDALDK. 7397.-	1276.3761	2	2.6908	0.0000	406.3	1	15/22
	1008_HuTotalProfile_Run1_07, 7744	-.ELISNASDALDK. 7744.-	1276.3761	2	2.6949	0.0000	1297.1	1	18/22
	1008_HuTotalProfile_Run1_07, 8446	-.ELISNASDALDK. 8446.-	1276.3761	2	2.8060	0.0000	542.8	1	15/22
	1008_HuTotalProfile_Run1_06, 7343	-.ELISNASDALDK. 7343.-	1276.3761	2	2.5290	0.0000	650.4	1	16/22
	1008_HuTotalProfile_Run1_06, 7374	-.ELISNASDALDK. 7374.-	1276.3761	2	3.0200	0.0000	1436.1	1	18/22
	1008_HuTotalProfile_Run1_06, 7384	-.ELISNASDALDK. 7384.-	1276.3761	2	3.1040	0.0000	1352.8	1	18/22
	1008_HuTotalProfile_Run1_06, 7396	-.ELISNASDALDK. 7396.-	1276.3761	2	3.6902	0.0000	1438.7	1	19/22
	1008_HuTotalProfile_Run1_05, 7891	-.ELISNASDALDK. 7891.-	1276.3761	2	2.9255	0.0000	1014.2	1	17/22
	1008_HuTotalProfile_Run1_05, 7901	-.ELISNASDALDK. 7901.-	1276.3761	2	3.1368	0.0000	945.0	1	16/22
	1008_HuTotalProfile_Run1_05, 7917	-.ELISNASDALDK. 7917.-	1276.3761	2	3.3275	0.0000	1264.3	1	17/22
	1008_HuTotalProfile_Run1_05, 7928	-.ELISNASDALDK. 7928.-	1276.3761	2	3.6616	0.0000	1111.8	1	17/22
	1008_HuTotalProfile_Run1_49, 9070	-.ADLINNLGTIAK. 9070.-	1243.4355	2	2.5591	0.0000	758.7	1	15/22
	1008_HuTotalProfile_Run1_37, 8950	-.ADLINNLGTIAK. 8950.-	1243.4355	2	2.9824	0.0000	890.5	1	18/22
	1008_HuTotalProfile_Run1_27, 9191	-.ADLINNLGTIAK. 9191.-	1243.4355	2	2.7398	0.0000	1285.8	1	18/22
	1008_HuTotalProfile_Run1_27, 9197	-.ADLINNLGTIAK. 9197.-	1243.4355	2	2.5315	0.0000	622.9	1	14/22
	1008_HuTotalProfile_Run1_27, 9218	-.ADLINNLGTIAK. 9218.-	1243.4355	2	2.5696	0.0000	680.3	1	15/22
	1008_HuTotalProfile_Run1_25, 9237	-.ADLINNLGTIAK. 9237.-	1243.4355	2	2.6804	0.0000	711.1	1	15/22
	1008_HuTotalProfile_Run1_24, 9622	-.ADLINNLGTIAK. 9622.-	1243.4355	2	2.7010	0.0000	353.6	1	14/22
	1008_HuTotalProfile_Run1_23, 9261	-.ADLINNLGTIAK. 9261.-	1243.4355	2	3.2256	0.0000	1081.3	1	17/22
	1008_HuTotalProfile_Run1_22, 9542	-.ADLINNLGTIAK. 9542.-	1243.4355	2	2.9033	0.0000	882.0	1	15/22
	1008_HuTotalProfile_Run1_22, 9567	-.ADLINNLGTIAK. 9567.-	1243.4355	2	2.5948	0.0000	1017.7	1	16/22
	1008_HuTotalProfile_Run1_22, 9577	-.ADLINNLGTIAK. 9577.-	1243.4355	2	2.8354	0.0000	963.6	1	16/22
	1008_HuTotalProfile_Run1_16, 9109	-.ADLINNLGTIAK. 9109.-	1243.4355	2	2.5281	0.0000	405.5	1	15/22
	1008_HuTotalProfile_Run1_16, 9132	-.ADLINNLGTIAK. 9132.-	1243.4355	2	2.6233	0.0000	410.4	1	15/22
	1008_HuTotalProfile_Run1_09, 9472	-.ADLINNLGTIAK. 9472.-	1243.4355	2	3.5151	0.0000	1375.4	1	18/22
	1008_HuTotalProfile_Run1_09, 9478	-.ADLINNLGTIAK. 9478.-	1243.4355	2	2.6164	0.0000	833.2	1	15/22
	1008_HuTotalProfile_Run1_09, 9503	-.ADLINNLGTIAK. 9503.-	1243.4355	2	2.8484	0.0000	803.9	1	16/22
	1008_HuTotalProfile_Run1_09, 9525	-.ADLINNLGTIAK. 9525.-	1243.4355	2	2.5363	0.0000	758.0	1	16/22
	1008_HuTotalProfile_Run1_08, 9183	-.ADLINNLGTIAK. 9183.-	1243.4355	2	3.7522	0.0000	1291.8	1	18/22
	1008_HuTotalProfile_Run1_08, 9195	-.ADLINNLGTIAK. 9195.-	1243.4355	2	3.4578	0.0000	899.4	1	16/22
	1008_HuTotalProfile_Run1_08, 9218	-.ADLINNLGTIAK. 9218.-	1243.4355	2	3.1390	0.0000	1807.5	1	19/22
	1008_HuTotalProfile_Run1_08, 9239	-.ADLINNLGTIAK. 9239.-	1243.4355	2	2.8700	0.0000	1065.3	1	16/22
	1008_HuTotalProfile_Run1_08, 9251	-.ADLINNLGTIAK. 9251.-	1243.4355	2	3.2602	0.0000	1506.2	1	19/22
	1008_HuTotalProfile_Run1_08, 9261	-.ADLINNLGTIAK. 9261.-	1243.4355	2	3.3695	0.0000	989.7	1	16/22
	1008_HuTotalProfile_Run1_07, 10693	-.ADLINNLGTIAK. 10693.-	1243.4355	2	2.9740	0.0000	871.0	1	16/22
	1008_HuTotalProfile_Run1_07, 10711	-.ADLINNLGTIAK. 10711.-	1243.4355	2	3.3313	0.0000	1268.6	1	18/22
	1008_HuTotalProfile_Run1_07, 10726	-.ADLINNLGTIAK. 10726.-	1243.4355	2	3.3447	0.0000	1211.4	1	17/22
	1008_HuTotalProfile_Run1_07,10731-10732	-.ADLINNLGTIAK.10731-10732.-	1243.4355	2	3.2250	0.0000	931.1	1	16/22
	1008_HuTotalProfile_Run1_07, 9450	-.ADLINNLGTIAK. 9450.-	1243.4355	2	2.8105	0.0000	1046.3	1	18/22
	1008_HuTotalProfile_Run1_07, 9891	-.ADLINNLGTIAK. 9891.-	1243.4355	2	3.4395	0.0000	967.1	1	16/22
	1008_HuTotalProfile_Run1_07, 9924	-.ADLINNLGTIAK. 9924.-	1243.4355	2	3.8022	0.0000	1720.5	1	19/22
	1008_HuTotalProfile_Run1_07, 9935	-.ADLINNLGTIAK. 9935.-	1243.4355	2	3.9837	0.0000	1770.1	1	19/22
	1008_HuTotalProfile_Run1_07, 9968	-.ADLINNLGTIAK. 9968.-	1243.4355	2	3.7374	0.0000	1504.4	1	18/22
	1008_HuTotalProfile_Run1_07, 9979	-.ADLINNLGTIAK. 9979.-	1243.4355	2	3.5139	0.0000	1164.3	1	18/22
	1008_HuTotalProfile_Run1_07, 9990	-.ADLINNLGTIAK. 9990.-	1243.4355	2	3.4221	0.0000	1690.1	1	19/22
	1008_HuTotalProfile_Run1_06, 9372	-.ADLINNLGTIAK. 9372.-	1243.4355	2	3.0930	0.0000	1498.9	1	18/22
	1008_HuTotalProfile_Run1_06, 9386	-.ADLINNLGTIAK. 9386.-	1243.4355	2	3.4344	0.0000	1491.6	1	18/22
	1008_HuTotalProfile_Run1_06, 9396	-.ADLINNLGTIAK. 9396.-	1243.4355	2	2.6080	0.0000	1485.6	1	19/22
	1008_HuTotalProfile_Run1_49, 9158	-.GVVDSEDLPLNISR. 9158.-	1514.6635	2	2.9118	0.0000	892.4	1	16/26
	1008_HuTotalProfile_Run1_45, 9031	-.GVVDSEDLPLNISR. 9031.-	1514.6635	2	3.2846	0.0000	748.9	1	15/26
	1008_HuTotalProfile_Run1_45, 9054	-.GVVDSEDLPLNISR. 9054.-	1514.6635	2	3.7658	0.0000	1289.9	1	20/26
	1008_HuTotalProfile_Run1_45, 9067	-.GVVDSEDLPLNISR. 9067.-	1514.6635	2	4.3175	0.0000	1351.1	1	20/26
	1008_HuTotalProfile_Run1_42, 8806	-.GVVDSEDLPLNISR. 8806.-	1514.6635	2	3.8227	0.0000	1422.9	1	19/26
	1008_HuTotalProfile_Run1_29, 9196	-.GVVDSEDLPLNISR. 9196.-	1514.6635	2	3.1132	0.0000	873.5	1	16/26
	1008_HuTotalProfile_Run1_28, 9654	-.GVVDSEDLPLNISR. 9654.-	1514.6635	2	2.6337	0.0000	685.8	1	16/26
	1008_HuTotalProfile_Run1_27, 9244	-.GVVDSEDLPLNISR. 9244.-	1514.6635	2	3.6567	0.0000	890.7	1	17/26
	1008_HuTotalProfile_Run1_26, 9582	-.GVVDSEDLPLNISR. 9582.-	1514.6635	2	2.7845	0.0000	781.6	1	15/26
	1008_HuTotalProfile_Run1_25, 9312	-.GVVDSEDLPLNISR. 9312.-	1514.6635	2	3.9589	0.0000	956.9	1	17/26
	1008_HuTotalProfile_Run1_23, 9410	-.GVVDSEDLPLNISR. 9410.-	1514.6635	2	2.5485	0.0000	477.0	1	13/26
	1008_HuTotalProfile_Run1_22, 9594	-.GVVDSEDLPLNISR. 9594.-	1514.6635	2	3.8321	0.0000	1143.4	1	19/26
	1008_HuTotalProfile_Run1_22, 9604	-.GVVDSEDLPLNISR. 9604.-	1514.6635	2	4.4736	0.0000	1193.1	1	19/26
	1008_HuTotalProfile_Run1_22, 9635	-.GVVDSEDLPLNISR. 9635.-	1514.6635	2	3.4850	0.0000	1418.6	1	19/26
	1008_HuTotalProfile_Run1_21, 9776	-.GVVDSEDLPLNISR. 9776.-	1514.6635	2	4.2697	0.0000	1617.1	1	20/26
	1008_HuTotalProfile_Run1_16, 9152	-.GVVDSEDLPLNISR. 9152.-	1514.6635	2	3.6953	0.0000	1619.4	1	20/26
	1008_HuTotalProfile_Run1_16, 9160	-.GVVDSEDLPLNISR. 9160.-	1514.6635	2	4.3278	0.0000	1591.1	1	20/26
	1008_HuTotalProfile_Run1_16, 9186	-.GVVDSEDLPLNISR. 9186.-	1514.6635	2	3.6316	0.0000	1116.7	1	18/26
	1008_HuTotalProfile_Run1_15, 9724	-.GVVDSEDLPLNISR. 9724.-	1514.6635	2	3.1516	0.0000	1276.8	1	18/26
	1008_HuTotalProfile_Run1_14, 9374	-.GVVDSEDLPLNISR. 9374.-	1514.6635	2	4.0385	0.0000	1196.6	1	19/26
	1008_HuTotalProfile_Run1_10, 9261	-.GVVDSEDLPLNISR. 9261.-	1514.6635	2	3.8522	0.0000	1228.3	1	19/26
	1008_HuTotalProfile_Run1_09, 9495	-.GVVDSEDLPLNISR. 9495.-	1514.6635	2	4.3492	0.0000	1310.1	1	20/26
	1008_HuTotalProfile_Run1_09, 9505	-.GVVDSEDLPLNISR. 9505.-	1514.6635	2	4.0104	0.0000	1323.2	1	21/26
	1008_HuTotalProfile_Run1_09, 9518	-.GVVDSEDLPLNISR. 9518.-	1514.6635	2	4.1810	0.0000	1787.0	1	22/26
	1008_HuTotalProfile_Run1_09, 9528	-.GVVDSEDLPLNISR. 9528.-	1514.6635	2	3.4345	0.0000	1159.7	1	19/26
	1008_HuTotalProfile_Run1_09, 9571	-.GVVDSEDLPLNISR. 9571.-	1514.6635	2	2.7195	0.0000	1201.3	1	18/26
	1008_HuTotalProfile_Run1_09, 9580	-.GVVDSEDLPLNISR. 9580.-	1514.6635	2	3.1795	0.0000	866.9	1	17/26
	1008_HuTotalProfile_Run1_08, 9260	-.GVVDSEDLPLNISR. 9260.-	1514.6635	2	4.5840	0.0000	1809.0	1	22/26
	1008_HuTotalProfile_Run1_07, 9962	-.GVVDSEDLPLNISR. 9962.-	1514.6635	2	4.5376	0.0000	1655.2	1	21/26
	1008_HuTotalProfile_Run1_07, 9975	-.GVVDSEDLPLNISR. 9975.-	1514.6635	2	3.4400	0.0000	1043.7	1	18/26
	1008_HuTotalProfile_Run1_06, 9408	-.GVVDSEDLPLNISR. 9408.-	1514.6635	2	4.1685	0.0000	1381.3	1	20/26
	1008_HuTotalProfile_Run1_06, 9420	-.GVVDSEDLPLNISR. 9420.-	1514.6635	2	3.1905	0.0000	1280.8	1	19/26
	1008_HuTotalProfile_Run1_04, 9218	-.GVVDSEDLPLNISR. 9218.-	1514.6635	2	3.3489	0.0000	552.0	1	15/26
	1008_HuTotalProfile_Run1_37, 5916	-.EDQTEYLEER. 5916.-	1312.3221	2	2.6206	0.0000	286.5	1	12/18
	1008_HuTotalProfile_Run1_16, 5996	-.EDQTEYLEER. 5996.-	1312.3221	2	2.7256	0.0000	623.5	1	13/18
	1008_HuTotalProfile_Run1_16, 6006	-.EDQTEYLEER. 6006.-	1312.3221	2	2.6452	0.0000	548.0	1	13/18
	1008_HuTotalProfile_Run1_09, 6321	-.EDQTEYLEER. 6321.-	1312.3221	2	3.0099	0.0000	785.4	1	15/18
	1008_HuTotalProfile_Run1_09, 6338	-.EDQTEYLEER. 6338.-	1312.3221	2	2.5287	0.0000	715.0	1	14/18
	1008_HuTotalProfile_Run1_09, 6361	-.EDQTEYLEER. 6361.-	1312.3221	2	3.0035	0.0000	686.3	1	13/18
	1008_HuTotalProfile_Run1_08, 6026	-.EDQTEYLEER. 6026.-	1312.3221	2	2.6834	0.0000	851.3	1	15/18
	1008_HuTotalProfile_Run1_08, 6039	-.EDQTEYLEER. 6039.-	1312.3221	2	3.0016	0.0000	1059.0	1	16/18
	1008_HuTotalProfile_Run1_07,6477-6478	-.EDQTEYLEER.6477-6478.-	1312.3221	2	2.7797	0.0000	998.7	1	16/18
	1008_HuTotalProfile_Run1_07, 6492	-.EDQTEYLEER. 6492.-	1312.3221	2	2.7377	0.0000	942.7	1	15/18
	1008_HuTotalProfile_Run1_07, 6503	-.EDQTEYLEER. 6503.-	1312.3221	2	2.6350	0.0000	1028.9	1	16/18
	1008_HuTotalProfile_Run1_34, 8750	-.TLTLVDTGIGM(so)TK. 8750.-	1366.6073	2	3.1737	0.0000	458.6	1	17/24
	1008_HuTotalProfile_Run1_16, 8130	-.TLTLVDTGIGM(so)TK. 8130.-	1366.6073	2	2.5192	0.0000	572.5	1	15/24
	1008_HuTotalProfile_Run1_08, 8432	-.TLTLVDTGIGM(so)TK. 8432.-	1366.6073	2	3.5806	0.0000	800.6	1	17/24
	1008_HuTotalProfile_Run1_07, 8835	-.TLTLVDTGIGM(so)TK. 8835.-	1366.6073	2	3.5011	0.0000	864.0	1	19/24
	1008_HuTotalProfile_Run1_07, 8845	-.TLTLVDTGIGM(so)TK. 8845.-	1366.6073	2	3.1505	0.0000	889.0	1	19/24
	1008_HuTotalProfile_Run1_16, 9092	-.RAPFDLFENK. 9092.-	1237.3895	2	2.6697	0.0000	1001.6	1	15/18
	1008_HuTotalProfile_Run1_16, 9145	-.RAPFDLFENK. 9145.-	1237.3895	2	2.5428	0.0000	891.9	1	14/18
	1008_HuTotalProfile_Run1_08, 9196	-.RAPFDLFENK. 9196.-	1237.3895	2	2.7106	0.0000	961.0	1	14/18
	1008_HuTotalProfile_Run1_07, 10010	-.RAPFDLFENK. 10010.-	1237.3895	2	3.0219	0.0000	885.9	1	14/18
	1008_HuTotalProfile_Run1_07, 9976	-.RAPFDLFENK. 9976.-	1237.3895	2	3.2977	0.0000	848.0	1	14/18
	1008_HuTotalProfile_Run1_08, 8675	-.SLTNDWEDHLAVK. 8675.-	1528.6487	2	3.6799	0.0000	816.0	1	19/24
	1008_HuTotalProfile_Run1_08, 8688	-.SLTNDWEDHLAVK. 8688.-	1528.6487	2	3.0019	0.0000	356.3	1	16/24
	1008_HuTotalProfile_Run1_08, 8693	-.SLTNDWEDHLAVK. 8693.-	1528.6487	2	3.4349	0.0000	590.4	1	17/24
	1008_HuTotalProfile_Run1_07, 9213	-.SLTNDWEDHLAVK. 9213.-	1528.6487	2	3.4322	0.0000	1098.0	1	19/24
	1008_HuTotalProfile_Run1_07, 9229	-.SLTNDWEDHLAVK. 9229.-	1528.6487	2	3.1856	0.0000	1072.7	1	19/24
	1008_HuTotalProfile_Run1_07, 9234	-.SLTNDWEDHLAVK. 9234.-	1528.6487	2	3.7318	0.0000	984.8	1	19/24
	1008_HuTotalProfile_Run1_07, 9308	-.SLTNDWEDHLAVK. 9308.-	1528.6487	2	4.2591	0.0000	1299.6	1	19/24
	1008_HuTotalProfile_Run1_07, 9316	-.SLTNDWEDHLAVK. 9316.-	1528.6487	2	3.8944	0.0000	1457.1	1	19/24
	1008_HuTotalProfile_Run1_07, 9328	-.SLTNDWEDHLAVK. 9328.-	1528.6487	2	4.2830	0.0000	1163.0	1	18/24
	1008_HuTotalProfile_Run1_07, 9340	-.SLTNDWEDHLAVK. 9340.-	1528.6487	2	4.0433	0.0000	988.9	1	17/24
	1008_HuTotalProfile_Run1_06, 8923	-.SLTNDWEDHLAVK. 8923.-	1528.6487	2	3.5967	0.0000	903.5	1	20/24
	1008_HuTotalProfile_Run1_06, 8932	-.SLTNDWEDHLAVK. 8932.-	1528.6487	2	3.5276	0.0000	959.5	1	18/24
	1008_HuTotalProfile_Run1_06, 8946	-.SLTNDWEDHLAVK. 8946.-	1528.6487	2	4.1248	0.0000	1184.1	1	19/24
	1008_HuTotalProfile_Run1_07, 10593	-.APFDLFENK. 10593.-	1081.2032	2	2.5315	0.0000	624.3	1	12/16
	1008_HuTotalProfile_Run1_07, 10605	-.APFDLFENK. 10605.-	1081.2032	2	2.6676	0.0000	635.0	1	12/16
	1008_HuTotalProfile_Run1_07, 11324	-.KHSQFIGYPITLYLEK. 11324.-	1938.2584	3	3.9002	0.0000	912.6	1	28/60
	1008_HuTotalProfile_Run1_07, 11353	-.KHSQFIGYPITLYLEK. 11353.-	1938.2584	3	3.7158	0.0000	1406.2	1	27/60
	1008_HuTotalProfile_Run1_07, 11374	-.KHSQFIGYPITLYLEK. 11374.-	1938.2584	3	4.0273	0.0000	1604.4	1	31/60
	1008_HuTotalProfile_Run1_07, 11387	-.KHSQFIGYPITLYLEK. 11387.-	1938.2584	3	4.4017	0.0000	1320.1	1	28/60
	1008_HuTotalProfile_Run1_07, 12229	-.HSQFIGYPITLYLEK. 12229.-	1810.0856	2	4.6028	0.0000	1479.2	1	21/28
	1008_HuTotalProfile_Run1_07, 12238	-.HSQFIGYPITLYLEK. 12238.-	1810.0856	2	3.9714	0.0000	1740.6	1	21/28
	1008_HuTotalProfile_Run1_07, 12254	-.HSQFIGYPITLYLEK. 12254.-	1810.0856	2	4.5026	0.0000	1775.7	1	23/28
	1008_HuTotalProfile_Run1_07, 12267	-.HSQFIGYPITLYLEK. 12267.-	1810.0856	2	4.3285	0.0000	1418.5	1	21/28
	1008_HuTotalProfile_Run1_07, 12274	-.HSQFIGYPITLYLEK. 12274.-	1810.0856	2	4.3609	0.0000	1440.8	1	20/28
	1008_HuTotalProfile_Run1_07, 12320	-.HSQFIGYPITLYLEK. 12320.-	1810.0856	2	3.9057	0.0000	1493.7	1	20/28
	1008_HuTotalProfile_Run1_07, 12342	-.HSQFIGYPITLYLEK. 12342.-	1810.0856	2	3.9225	0.0000	1741.6	1	22/28
	1008_HuTotalProfile_Run1_07, 12502	-.LGLGIDEDEVAAEEPNAAVPDEIPPLEGDEDASR. 12502.-	3534.6943	2	3.2783	0.0000	379.9	1	20/66
	1008_HuTotalProfile_Run1_07, 19689	-.DLVVLLFETALLSSGFSLEDPQTHSNR. 19689.-	2990.3140	3	5.4322	0.0000	2014.1	1	39/104
	1008_HuTotalProfile_Run1_07, 19745	-.HFSVEGQLEFR. 19745.-	1349.4768	2	3.3092	0.0000	627.5	1	15/20
	1008_HuTotalProfile_Run1_07, 8861	-.HFSVEGQLEFR. 8861.-	1349.4768	2	2.9201	0.0000	844.9	1	16/20
	1008_HuTotalProfile_Run1_07, 9000	-.HFSVEGQLEFR. 9000.-	1349.4768	2	3.2015	0.0000	1179.4	1	17/20
	1008_HuTotalProfile_Run1_07, 9007	-.HFSVEGQLEFR. 9007.-	1349.4768	2	2.7072	0.0000	1222.0	1	18/20
	1008_HuTotalProfile_Run1_07, 9011	-.HFSVEGQLEFR. 9011.-	1349.4768	2	3.6436	0.0000	1326.6	1	18/20
	1008_HuTotalProfile_Run1_07, 9022	-.HFSVEGQLEFR. 9022.-	1349.4768	2	3.5527	0.0000	1260.3	1	18/20
	1008_HuTotalProfile_Run1_07, 9044	-.HFSVEGQLEFR. 9044.-	1349.4768	2	2.8798	0.0000	1007.2	1	17/20
	1008_HuTotalProfile_Run1_07, 4125	-.DNSTM(so)GYM(so)M(so)AK. 4125.-	1297.4625	2	2.6028	0.0000	227.4	1	12/20
	1008_HuTotalProfile_Run1_07, 4157	-.DNSTM(so)GYM(so)M(so)AK. 4157.-	1297.4625	2	2.6915	0.0000	264.7	1	12/20
	1008_HuTotalProfile_Run1_07, 4170	-.DNSTM(so)GYM(so)M(so)AK. 4170.-	1297.4625	2	2.7422	0.0000	381.4	1	13/20
	1008_HuTotalProfile_Run1_07, 4178	-.DNSTM(so)GYM(so)M(so)AK. 4178.-	1297.4625	2	2.5772	0.0000	365.2	1	12/20
	1008_HuTotalProfile_Run1_07, 4461	-.LGIHEDSTNR. 4461.-	1142.2051	2	2.7176	0.0000	1051.8	1	16/18
	1008_HuTotalProfile_Run1_07, 4465	-.LGIHEDSTNR. 4465.-	1142.2051	2	2.9009	0.0000	724.9	1	14/18
	1008_HuTotalProfile_Run1_07, 4479	-.LGIHEDSTNR. 4479.-	1142.2051	2	2.8364	0.0000	883.4	1	15/18
	1008_HuTotalProfile_Run1_07, 4798	-.VVVITK. 4798.-	658.8535	1	1.7689	0.0000	650.5	1	8/10
	1008_HuTotalProfile_Run1_07, 5137	-.DNSTM(so)GYM(so)MAK. 5137.-	1281.4631	2	3.3255	0.0000	486.9	1	14/20
	1008_HuTotalProfile_Run1_07, 5146	-.DNSTM(so)GYM(so)MAK. 5146.-	1281.4631	2	3.0843	0.0000	606.1	1	15/20
	1008_HuTotalProfile_Run1_07, 5497	-.YESLTDPSK. 5497.-	1040.1063	1	2.0146	0.0000	776.6	1	13/16
	1008_HuTotalProfile_Run1_07, 5841	-.YIDQEELNK. 5841.-	1152.2366	2	3.1624	0.0000	535.9	1	13/16
	1008_HuTotalProfile_Run1_07, 6220	-.DNSTM(so)GYMMAK. 6220.-	1265.4637	2	3.1107	0.0000	435.3	1	13/20
	1008_HuTotalProfile_Run1_07, 6470	-.RLSELLR. 6470.-	887.0629	2	2.6875	0.0000	517.8	1	11/12
	1008_HuTotalProfile_Run1_07, 6480	-.RLSELLR. 6480.-	887.0629	2	2.6895	0.0000	584.7	1	11/12
	1008_HuTotalProfile_Run1_07, 6513	-.RLSELLR. 6513.-	887.0629	2	2.6919	0.0000	567.7	1	11/12
	1008_HuTotalProfile_Run1_07, 6566	-.IRYESLTDPSK. 6566.-	1309.4509	2	2.7401	0.0000	243.7	1	12/20
	1008_HuTotalProfile_Run1_07, 6621	-.LSELLR. 6621.-	730.8766	1	1.7523	0.0000	174.1	1	7/10
	1008_HuTotalProfile_Run1_07, 7546	-.SIYYITGESK. 7546.-	1161.2866	2	2.6763	0.0000	1013.2	1	16/18
	1008_HuTotalProfile_Run1_07, 7556	-.SIYYITGESK. 7556.-	1161.2866	2	2.5079	0.0000	996.9	1	15/18
	1008_HuTotalProfile_Run1_07, 7570	-.SIYYITGESK. 7570.-	1161.2866	2	2.6692	0.0000	636.6	1	14/18
	1008_HuTotalProfile_Run1_07, 7636	-.SIYYITGESK. 7636.-	1161.2866	2	2.5907	0.0000	1055.5	1	15/18
	1008_HuTotalProfile_Run1_07, 7595	-.SIYYITGESK. 7595.-	1161.2866	1	1.7917	0.0000	836.3	1	13/18
	1008_HuTotalProfile_Run1_07, 7607	-.SIYYITGESK. 7607.-	1161.2866	1	1.8933	0.0000	760.1	1	13/18
	1008_HuTotalProfile_Run1_07, 7631	-.YHTSQSGDEM(so)TSLSEYVSR. 7631.-	2194.2793	3	3.7882	0.0000	732.9	1	29/72
	1008_HuTotalProfile_Run1_07, 7639	-.YHTSQSGDEM(so)TSLSEYVSR. 7639.-	2194.2793	3	3.6850	0.0000	883.8	1	33/72
	1008_HuTotalProfile_Run1_07, 7651	-.YHTSQSGDEM(so)TSLSEYVSR. 7651.-	2194.2793	3	5.0102	0.0000	1076.1	1	31/72
	1008_HuTotalProfile_Run1_07, 7687	-.YHTSQSGDEM(so)TSLSEYVSR. 7687.-	2194.2793	3	4.3786	0.0000	1428.6	1	38/72
	1008_HuTotalProfile_Run1_07, 7864	-.EGLELPEDEEEK. 7864.-	1417.4550	2	2.7201	0.0000	235.1	1	12/22
	1008_HuTotalProfile_Run1_07, 7877	-.EGLELPEDEEEK. 7877.-	1417.4550	2	2.5459	0.0000	416.6	1	15/22
	1008_HuTotalProfile_Run1_07, 8445	-.VILHLKEDQTEYLEER. 8445.-	2016.2412	3	4.6159	0.0000	2060.7	1	33/60
	1008_HuTotalProfile_Run1_07, 8460	-.VILHLKEDQTEYLEER. 8460.-	2016.2412	3	4.8905	0.0000	1567.2	1	29/60
	1008_HuTotalProfile_Run1_07, 8466	-.VILHLKEDQTEYLEER. 8466.-	2016.2412	3	4.9282	0.0000	2113.7	1	33/60
	1008_HuTotalProfile_Run1_07, 8648	-.HLEINPDHPIVETLR. 8648.-	1784.0098	3	4.9171	0.0000	2031.2	1	31/56
	1008_HuTotalProfile_Run1_07, 8658	-.HLEINPDHPIVETLR. 8658.-	1784.0098	3	3.8587	0.0000	1667.0	1	28/56
	1008_HuTotalProfile_Run1_07, 8670	-.HLEINPDHPIVETLR. 8670.-	1784.0098	3	4.2839	0.0000	1906.3	1	30/56
	1008_HuTotalProfile_Run1_07, 8697	-.HLEINPDHPIVETLR. 8697.-	1784.0098	2	4.2697	0.0000	1672.7	1	21/28
	1008_HuTotalProfile_Run1_07, 8723	-.HLEINPDHPIVETLR. 8723.-	1784.0098	2	3.8155	0.0000	1640.7	1	21/28
	1008_HuTotalProfile_Run1_07, 8733	-.HLEINPDHPIVETLR. 8733.-	1784.0098	2	3.8034	0.0000	1442.5	1	20/28
	1008_HuTotalProfile_Run1_07, 9197	-.YHTSQSGDEMTSLSEYVSR. 9197.-	2178.2798	3	4.1550	0.0000	2027.4	1	37/72
	1008_HuTotalProfile_Run1_07, 9209	-.YHTSQSGDEMTSLSEYVSR. 9209.-	2178.2798	3	4.3453	0.0000	1628.8	1	36/72
	1008_HuTotalProfile_Run1_07, 9219	-.YHTSQSGDEMTSLSEYVSR. 9219.-	2178.2798	3	4.3303	0.0000	2284.2	1	35/72
	1008_HuTotalProfile_Run1_07, 9230	-.YHTSQSGDEMTSLSEYVSR. 9230.-	2178.2798	3	3.9433	0.0000	1763.4	1	33/72
	1008_HuTotalProfile_Run1_07, 9242	-.YHTSQSGDEMTSLSEYVSR. 9242.-	2178.2798	3	3.8116	0.0000	1692.4	1	34/72
	1008_HuTotalProfile_Run1_07, 9384	-.NPDDITQEEYGEFYK. 9384.-	1848.9011	2	4.5099	0.0000	2063.3	1	22/28
	1008_HuTotalProfile_Run1_07, 9396	-.NPDDITQEEYGEFYK. 9396.-	1848.9011	2	4.7644	0.0000	2168.3	1	23/28
	1008_HuTotalProfile_Run1_07, 9407	-.NPDDITQEEYGEFYK. 9407.-	1848.9011	2	4.6868	0.0000	2350.1	1	24/28
	1008_HuTotalProfile_Run1_07, 9945	-.TLTLVDTGIGMTK. 9945.-	1350.6079	2	3.0306	0.0000	1109.4	1	20/24
	1008_HuTotalProfile_Run1_06, 9073	-.ELISNASDALDKIR. 9073.-	1545.7207	2	3.5954	0.0000	985.5	1	19/26
#8	NP_002289.1| L-plastin; Lymphocyte cytosolic protein-1 (plasmin); plastin 2 [Homo sapiens] [MASS=70289]					185884	34 (34 0 0 0)
	1008_HuTotalProfile_Run1_27, 10090	-.VYALPEDLVEVNPK. 10090.-	1586.8112	2	3.1580	0.0000	611.0	1	18/26
	1008_HuTotalProfile_Run1_27, 10105	-.VYALPEDLVEVNPK. 10105.-	1586.8112	2	3.5833	0.0000	913.2	1	20/26
	1008_HuTotalProfile_Run1_27, 10115	-.VYALPEDLVEVNPK. 10115.-	1586.8112	2	3.5374	0.0000	549.9	1	16/26
	1008_HuTotalProfile_Run1_25, 10147	-.VYALPEDLVEVNPK. 10147.-	1586.8112	2	3.2124	0.0000	669.6	1	17/26
	1008_HuTotalProfile_Run1_14, 10291	-.VYALPEDLVEVNPK. 10291.-	1586.8112	2	2.9697	0.0000	524.2	1	16/26
	1008_HuTotalProfile_Run1_14, 10306	-.VYALPEDLVEVNPK. 10306.-	1586.8112	2	2.9371	0.0000	399.7	1	15/26
	1008_HuTotalProfile_Run1_14, 10334	-.VYALPEDLVEVNPK. 10334.-	1586.8112	2	3.0288	0.0000	589.5	1	17/26
	1008_HuTotalProfile_Run1_12, 10426	-.VYALPEDLVEVNPK. 10426.-	1586.8112	2	2.6087	0.0000	432.0	1	14/26
	1008_HuTotalProfile_Run1_11, 10522	-.VYALPEDLVEVNPK. 10522.-	1586.8112	2	4.2118	0.0000	752.5	1	19/26
	1008_HuTotalProfile_Run1_11, 10535	-.VYALPEDLVEVNPK. 10535.-	1586.8112	2	4.1613	0.0000	865.3	1	20/26
	1008_HuTotalProfile_Run1_11, 10546	-.VYALPEDLVEVNPK. 10546.-	1586.8112	2	3.3835	0.0000	799.5	1	20/26
	1008_HuTotalProfile_Run1_11, 10557	-.VYALPEDLVEVNPK. 10557.-	1586.8112	2	3.4783	0.0000	650.4	1	18/26
	1008_HuTotalProfile_Run1_11, 10586	-.VYALPEDLVEVNPK. 10586.-	1586.8112	2	3.5780	0.0000	736.0	1	19/26
	1008_HuTotalProfile_Run1_11, 10663	-.VYALPEDLVEVNPK. 10663.-	1586.8112	2	2.8164	0.0000	509.6	1	16/26
	1008_HuTotalProfile_Run1_10, 10079	-.VYALPEDLVEVNPK. 10079.-	1586.8112	2	4.1010	0.0000	753.0	1	19/26
	1008_HuTotalProfile_Run1_10, 10094	-.VYALPEDLVEVNPK. 10094.-	1586.8112	2	3.6702	0.0000	688.8	1	19/26
	1008_HuTotalProfile_Run1_10, 10105	-.VYALPEDLVEVNPK. 10105.-	1586.8112	2	3.7447	0.0000	745.8	1	19/26
	1008_HuTotalProfile_Run1_10, 10115	-.VYALPEDLVEVNPK. 10115.-	1586.8112	2	3.7992	0.0000	653.2	1	18/26
	1008_HuTotalProfile_Run1_10, 10126	-.VYALPEDLVEVNPK. 10126.-	1586.8112	2	3.6154	0.0000	691.2	1	19/26
	1008_HuTotalProfile_Run1_10, 10148	-.VYALPEDLVEVNPK. 10148.-	1586.8112	2	3.5566	0.0000	852.3	1	20/26
	1008_HuTotalProfile_Run1_09, 10408	-.VYALPEDLVEVNPK. 10408.-	1586.8112	2	3.4357	0.0000	638.7	1	18/26
	1008_HuTotalProfile_Run1_09, 10411	-.VYALPEDLVEVNPK. 10411.-	1586.8112	2	3.6967	0.0000	596.8	1	18/26
	1008_HuTotalProfile_Run1_09, 10429	-.VYALPEDLVEVNPK. 10429.-	1586.8112	2	2.9564	0.0000	549.1	1	17/26
	1008_HuTotalProfile_Run1_09, 10450	-.VYALPEDLVEVNPK. 10450.-	1586.8112	2	3.9197	0.0000	838.7	1	20/26
	1008_HuTotalProfile_Run1_09, 10461	-.VYALPEDLVEVNPK. 10461.-	1586.8112	2	3.4836	0.0000	640.8	1	18/26
	1008_HuTotalProfile_Run1_27, 11284	-.IGLFADIELSR. 11284.-	1234.4271	2	2.7702	0.0000	1344.3	1	17/20
	1008_HuTotalProfile_Run1_11, 11759	-.IGLFADIELSR. 11759.-	1234.4271	2	3.5541	0.0000	1323.4	1	16/20
	1008_HuTotalProfile_Run1_11, 11775	-.IGLFADIELSR. 11775.-	1234.4271	2	3.2172	0.0000	1447.5	1	16/20
	1008_HuTotalProfile_Run1_10, 11366	-.IGLFADIELSR. 11366.-	1234.4271	2	3.5654	0.0000	1371.5	1	16/20
	1008_HuTotalProfile_Run1_10, 11380	-.IGLFADIELSR. 11380.-	1234.4271	2	3.5886	0.0000	1349.1	1	16/20
	1008_HuTotalProfile_Run1_10, 11392	-.IGLFADIELSR. 11392.-	1234.4271	2	3.3222	0.0000	1359.0	1	16/20
	1008_HuTotalProfile_Run1_10, 11403	-.IGLFADIELSR. 11403.-	1234.4271	2	3.7647	0.0000	1388.4	1	16/20
	1008_HuTotalProfile_Run1_10, 11425	-.IGLFADIELSR. 11425.-	1234.4271	2	3.4647	0.0000	1280.2	1	16/20
	1008_HuTotalProfile_Run1_10, 11447	-.IGLFADIELSR. 11447.-	1234.4271	2	3.4731	0.0000	1302.5	1	16/20
	1008_HuTotalProfile_Run1_09, 11617	-.IGLFADIELSR. 11617.-	1234.4271	2	3.1326	0.0000	1318.7	1	16/20
	1008_HuTotalProfile_Run1_27, 11456	-.YTLNILEEIGGGQK. 11456.-	1535.7242	2	4.3774	0.0000	1458.7	1	19/26
	1008_HuTotalProfile_Run1_27, 11463	-.YTLNILEEIGGGQK. 11463.-	1535.7242	2	3.9287	0.0000	1512.8	1	19/26
	1008_HuTotalProfile_Run1_11, 11991	-.YTLNILEEIGGGQK. 11991.-	1535.7242	2	4.3986	0.0000	2074.8	1	20/26
	1008_HuTotalProfile_Run1_11, 12082	-.YTLNILEEIGGGQK. 12082.-	1535.7242	2	4.5105	0.0000	1205.1	1	18/26
	1008_HuTotalProfile_Run1_10, 11557	-.YTLNILEEIGGGQK. 11557.-	1535.7242	2	5.2055	0.0000	2422.7	1	23/26
	1008_HuTotalProfile_Run1_10, 11568	-.YTLNILEEIGGGQK. 11568.-	1535.7242	2	4.9350	0.0000	1645.3	1	20/26
	1008_HuTotalProfile_Run1_16, 8903	-.M(so)INLSVPDTIDER. 8903.-	1519.7034	2	3.2441	0.0000	558.5	1	14/24
	1008_HuTotalProfile_Run1_14, 9142	-.M(so)INLSVPDTIDER. 9142.-	1519.7034	2	3.1612	0.0000	712.7	1	17/24
	1008_HuTotalProfile_Run1_12, 9113	-.M(so)INLSVPDTIDER. 9113.-	1519.7034	2	2.7092	0.0000	620.9	1	15/24
	1008_HuTotalProfile_Run1_10, 8950	-.M(so)INLSVPDTIDER. 8950.-	1519.7034	2	3.6188	0.0000	964.1	1	20/24
	1008_HuTotalProfile_Run1_10, 8961	-.M(so)INLSVPDTIDER. 8961.-	1519.7034	2	4.3231	0.0000	1013.4	1	20/24
	1008_HuTotalProfile_Run1_10, 8972	-.M(so)INLSVPDTIDER. 8972.-	1519.7034	2	3.6143	0.0000	1184.4	1	20/24
	1008_HuTotalProfile_Run1_10, 8983	-.M(so)INLSVPDTIDER. 8983.-	1519.7034	2	3.3409	0.0000	1232.2	1	21/24
	1008_HuTotalProfile_Run1_10,8993-8994	-.M(so)INLSVPDTIDER.8993-8994.-	1519.7034	2	3.9425	0.0000	1065.0	1	21/24
	1008_HuTotalProfile_Run1_14, 8578	-.AYYHLLEQVAPK. 8578.-	1432.6488	2	3.0937	0.0000	1065.2	1	16/22
	1008_HuTotalProfile_Run1_14, 8592	-.AYYHLLEQVAPK. 8592.-	1432.6488	2	3.7120	0.0000	1420.2	1	18/22
	1008_HuTotalProfile_Run1_14, 8598	-.AYYHLLEQVAPK. 8598.-	1432.6488	2	2.8798	0.0000	1238.2	1	18/22
	1008_HuTotalProfile_Run1_14, 8613	-.AYYHLLEQVAPK. 8613.-	1432.6488	2	2.8941	0.0000	1052.4	1	17/22
	1008_HuTotalProfile_Run1_12, 8585	-.AYYHLLEQVAPK. 8585.-	1432.6488	2	3.2473	0.0000	1097.7	1	16/22
	1008_HuTotalProfile_Run1_11, 8779	-.AYYHLLEQVAPK. 8779.-	1432.6488	2	4.0134	0.0000	1127.0	1	17/22
	1008_HuTotalProfile_Run1_11, 8791	-.AYYHLLEQVAPK. 8791.-	1432.6488	2	3.5762	0.0000	1104.7	1	16/22
	1008_HuTotalProfile_Run1_11, 8803	-.AYYHLLEQVAPK. 8803.-	1432.6488	2	3.7505	0.0000	1396.0	1	18/22
	1008_HuTotalProfile_Run1_11, 8827	-.AYYHLLEQVAPK. 8827.-	1432.6488	2	3.9191	0.0000	1180.8	1	17/22
	1008_HuTotalProfile_Run1_11, 8849	-.AYYHLLEQVAPK. 8849.-	1432.6488	2	3.4646	0.0000	1111.1	1	17/22
	1008_HuTotalProfile_Run1_10, 8363	-.AYYHLLEQVAPK. 8363.-	1432.6488	2	3.7790	0.0000	1271.8	1	18/22
	1008_HuTotalProfile_Run1_10, 8374	-.AYYHLLEQVAPK. 8374.-	1432.6488	2	3.3458	0.0000	1079.9	1	17/22
	1008_HuTotalProfile_Run1_10,8388-8389	-.AYYHLLEQVAPK.8388-8389.-	1432.6488	2	3.8069	0.0000	1425.1	1	19/22
	1008_HuTotalProfile_Run1_10, 8400	-.AYYHLLEQVAPK. 8400.-	1432.6488	2	3.5807	0.0000	1342.9	1	18/22
	1008_HuTotalProfile_Run1_10, 8915	-.AYYHLLEQVAPK. 8915.-	1432.6488	2	3.3012	0.0000	1303.6	1	17/22
	1008_HuTotalProfile_Run1_10, 8923	-.AYYHLLEQVAPK. 8923.-	1432.6488	2	3.0104	0.0000	410.1	1	12/22
	1008_HuTotalProfile_Run1_09, 8666	-.AYYHLLEQVAPK. 8666.-	1432.6488	2	3.4988	0.0000	1089.5	1	16/22
	1008_HuTotalProfile_Run1_09, 8688	-.AYYHLLEQVAPK. 8688.-	1432.6488	2	3.3473	0.0000	1090.2	1	16/22
	1008_HuTotalProfile_Run1_14, 9889	-.FSLVGIGGQDLNEGNR. 9889.-	1676.8129	2	2.6921	0.0000	700.6	1	18/30
	1008_HuTotalProfile_Run1_14, 9895	-.FSLVGIGGQDLNEGNR. 9895.-	1676.8129	2	2.9773	0.0000	1256.1	1	22/30
	1008_HuTotalProfile_Run1_14, 9912	-.FSLVGIGGQDLNEGNR. 9912.-	1676.8129	2	3.0704	0.0000	804.9	1	19/30
	1008_HuTotalProfile_Run1_10, 9694	-.FSLVGIGGQDLNEGNR. 9694.-	1676.8129	2	3.2201	0.0000	815.8	1	20/30
	1008_HuTotalProfile_Run1_10, 9705	-.FSLVGIGGQDLNEGNR. 9705.-	1676.8129	2	3.7007	0.0000	1630.9	1	22/30
	1008_HuTotalProfile_Run1_10,9718-9719	-.FSLVGIGGQDLNEGNR.9718-9719.-	1676.8129	2	3.5562	0.0000	1744.2	1	23/30
	1008_HuTotalProfile_Run1_09, 10006	-.FSLVGIGGQDLNEGNR. 10006.-	1676.8129	2	3.4984	0.0000	1528.2	1	22/30
	1008_HuTotalProfile_Run1_09, 10016	-.FSLVGIGGQDLNEGNR. 10016.-	1676.8129	2	3.8554	0.0000	1906.4	1	23/30
	1008_HuTotalProfile_Run1_09, 10039	-.FSLVGIGGQDLNEGNR. 10039.-	1676.8129	2	3.4845	0.0000	1729.7	1	23/30
	1008_HuTotalProfile_Run1_09, 10049	-.FSLVGIGGQDLNEGNR. 10049.-	1676.8129	2	3.0159	0.0000	1602.2	1	22/30
	1008_HuTotalProfile_Run1_11, 10523	-.YAFVNWINK. 10523.-	1155.3302	2	2.8741	0.0000	976.0	1	14/16
	1008_HuTotalProfile_Run1_11, 10540	-.YAFVNWINK. 10540.-	1155.3302	2	2.5481	0.0000	960.9	1	14/16
	1008_HuTotalProfile_Run1_11, 10552	-.YAFVNWINK. 10552.-	1155.3302	2	3.0938	0.0000	942.3	1	14/16
	1008_HuTotalProfile_Run1_10, 10170	-.YAFVNWINK. 10170.-	1155.3302	2	3.4161	0.0000	954.7	1	14/16
	1008_HuTotalProfile_Run1_10, 10215	-.YAFVNWINK. 10215.-	1155.3302	2	3.4773	0.0000	890.6	1	14/16
	1008_HuTotalProfile_Run1_10, 10243	-.YAFVNWINK. 10243.-	1155.3302	2	3.4175	0.0000	1064.9	1	14/16
	1008_HuTotalProfile_Run1_11, 13684	-.TLTLALIWQLM(so)R. 13684.-	1475.8249	2	2.6758	0.0000	621.5	1	13/22
	1008_HuTotalProfile_Run1_10, 13256	-.TLTLALIWQLM(so)R. 13256.-	1475.8249	2	2.5293	0.0000	946.1	1	14/22
	1008_HuTotalProfile_Run1_10, 13271	-.TLTLALIWQLM(so)R. 13271.-	1475.8249	2	3.3016	0.0000	1275.0	1	16/22
	1008_HuTotalProfile_Run1_11, 16821	-.ISTSLPVLDLIDAIQPGSINYDLLK. 16821.-	2700.1211	2	4.9494	0.0000	492.9	1	19/48
	1008_HuTotalProfile_Run1_11, 16832	-.ISTSLPVLDLIDAIQPGSINYDLLK. 16832.-	2700.1211	2	4.5458	0.0000	466.2	1	18/48
	1008_HuTotalProfile_Run1_11, 16845	-.ISTSLPVLDLIDAIQPGSINYDLLK. 16845.-	2700.1211	2	4.4174	0.0000	350.1	1	16/48
	1008_HuTotalProfile_Run1_10, 16324	-.ISTSLPVLDLIDAIQPGSINYDLLK. 16324.-	2700.1211	2	3.8214	0.0000	322.8	1	16/48
	1008_HuTotalProfile_Run1_10, 16341	-.ISTSLPVLDLIDAIQPGSINYDLLK. 16341.-	2700.1211	2	4.3172	0.0000	572.2	1	20/48
	1008_HuTotalProfile_Run1_10, 16352	-.ISTSLPVLDLIDAIQPGSINYDLLK. 16352.-	2700.1211	2	3.6094	0.0000	247.5	1	14/48
	1008_HuTotalProfile_Run1_11, 4636	-.AECM(so)LQQAER. 4636.-	1252.3746	2	2.5165	0.0000	414.3	1	11/18
	1008_HuTotalProfile_Run1_10, 4247	-.AECM(so)LQQAER. 4247.-	1252.3746	2	2.6816	0.0000	317.6	1	11/18
	1008_HuTotalProfile_Run1_10, 4263	-.AECM(so)LQQAER. 4263.-	1252.3746	2	2.9064	0.0000	488.9	1	12/18
	1008_HuTotalProfile_Run1_10, 4271	-.AECM(so)LQQAER. 4271.-	1252.3746	2	2.6352	0.0000	526.5	1	12/18
	1008_HuTotalProfile_Run1_10, 4286	-.AECM(so)LQQAER. 4286.-	1252.3746	2	2.6510	0.0000	739.9	1	12/18
	1008_HuTotalProfile_Run1_11, 6841	-.GSVSDEEM(so)MELR. 6841.-	1399.5313	2	2.9600	0.0000	814.3	1	16/22
	1008_HuTotalProfile_Run1_10, 6482	-.GSVSDEEM(so)MELR. 6482.-	1399.5313	2	3.1237	0.0000	1169.5	1	16/22
	1008_HuTotalProfile_Run1_10, 6494	-.GSVSDEEM(so)MELR. 6494.-	1399.5313	2	3.4716	0.0000	1258.9	1	17/22
	1008_HuTotalProfile_Run1_10, 6507	-.GSVSDEEM(so)MELR. 6507.-	1399.5313	2	2.8282	0.0000	1158.5	1	16/22
	1008_HuTotalProfile_Run1_10, 6519	-.GSVSDEEM(so)MELR. 6519.-	1399.5313	2	2.5857	0.0000	1190.2	1	16/22
	1008_HuTotalProfile_Run1_09, 6774	-.GSVSDEEM(so)MELR. 6774.-	1399.5313	2	3.3069	0.0000	428.6	1	14/22
	1008_HuTotalProfile_Run1_09, 6792	-.GSVSDEEM(so)MELR. 6792.-	1399.5313	2	2.9159	0.0000	425.7	1	15/22
	1008_HuTotalProfile_Run1_11, 7554	-.QFVTATDVVR. 7554.-	1136.2836	2	2.9205	0.0000	488.2	1	15/18
	1008_HuTotalProfile_Run1_11, 7574	-.QFVTATDVVR. 7574.-	1136.2836	2	2.6134	0.0000	636.1	1	16/18
	1008_HuTotalProfile_Run1_11, 7945	-.EITENLM(so)ATGDLDQDGR. 7945.-	1894.9964	2	3.5767	0.0000	1635.5	1	22/32
	1008_HuTotalProfile_Run1_10, 7514	-.EITENLM(so)ATGDLDQDGR. 7514.-	1894.9964	2	5.0582	0.0000	1986.4	1	23/32
	1008_HuTotalProfile_Run1_10, 7530	-.EITENLM(so)ATGDLDQDGR. 7530.-	1894.9964	2	4.6383	0.0000	2162.7	1	22/32
	1008_HuTotalProfile_Run1_10, 7541	-.EITENLM(so)ATGDLDQDGR. 7541.-	1894.9964	2	4.8077	0.0000	2265.9	1	23/32
	1008_HuTotalProfile_Run1_11, 9718	-.NWMNSLGVNPR. 9718.-	1288.4617	2	2.6240	0.0000	643.0	1	13/20
	1008_HuTotalProfile_Run1_10, 9301	-.NWMNSLGVNPR. 9301.-	1288.4617	2	2.6699	0.0000	1661.1	1	17/20
	1008_HuTotalProfile_Run1_10, 9313	-.NWMNSLGVNPR. 9313.-	1288.4617	2	3.8795	0.0000	1648.1	1	17/20
	1008_HuTotalProfile_Run1_10, 9324	-.NWMNSLGVNPR. 9324.-	1288.4617	2	2.6025	0.0000	1307.5	1	16/20
	1008_HuTotalProfile_Run1_10, 9335	-.NWMNSLGVNPR. 9335.-	1288.4617	2	3.2368	0.0000	1651.9	1	17/20
	1008_HuTotalProfile_Run1_10, 10477	-.NEALIALLR. 10477.-	1013.2167	2	2.7962	0.0000	678.8	1	15/16
	1008_HuTotalProfile_Run1_10, 10518	-.NEALIALLR. 10518.-	1013.2167	1	2.2441	0.0000	385.9	1	12/16
	1008_HuTotalProfile_Run1_10, 10542	-.NEALIALLR. 10542.-	1013.2167	1	2.0600	0.0000	418.4	1	12/16
	1008_HuTotalProfile_Run1_10, 11711	-.GDEEGVPAVVIDMSGLR. 11711.-	1744.9490	2	2.6901	0.0000	621.5	1	18/32
	1008_HuTotalProfile_Run1_10, 11722	-.GDEEGVPAVVIDMSGLR. 11722.-	1744.9490	2	2.9874	0.0000	853.9	1	22/32
	1008_HuTotalProfile_Run1_10, 11795	-.GDEEGVPAVVIDMSGLR. 11795.-	1744.9490	2	2.5940	0.0000	460.3	1	15/32
	1008_HuTotalProfile_Run1_10, 13381	-.VDTDGNGYISFNELNDLFK. 13381.-	2162.2986	2	3.6429	0.0000	338.0	1	14/36
	1008_HuTotalProfile_Run1_10, 13394	-.VDTDGNGYISFNELNDLFK. 13394.-	2162.2986	2	5.7423	0.0000	890.1	1	21/36
	1008_HuTotalProfile_Run1_10, 13416	-.VDTDGNGYISFNELNDLFK. 13416.-	2162.2986	2	5.0527	0.0000	780.8	1	20/36
	1008_HuTotalProfile_Run1_10, 13425	-.VDTDGNGYISFNELNDLFK. 13425.-	2162.2986	2	4.5235	0.0000	639.9	1	19/36
	1008_HuTotalProfile_Run1_10, 13444	-.VDTDGNGYISFNELNDLFK. 13444.-	2162.2986	2	3.4169	0.0000	197.8	1	11/36
	1008_HuTotalProfile_Run1_09, 13673	-.VDTDGNGYISFNELNDLFK. 13673.-	2162.2986	2	4.3733	0.0000	821.1	1	19/36
	1008_HuTotalProfile_Run1_09, 13679	-.VDTDGNGYISFNELNDLFK. 13679.-	2162.2986	2	3.9016	0.0000	441.3	1	15/36
	1008_HuTotalProfile_Run1_10, 13765	-.VNDDIIVNWVNETLR. 13765.-	1800.9939	2	4.4795	0.0000	1216.7	1	19/28
	1008_HuTotalProfile_Run1_10, 13777	-.VNDDIIVNWVNETLR. 13777.-	1800.9939	2	4.9844	0.0000	1934.9	1	22/28
	1008_HuTotalProfile_Run1_10, 13790	-.VNDDIIVNWVNETLR. 13790.-	1800.9939	2	4.4100	0.0000	1529.3	1	20/28
	1008_HuTotalProfile_Run1_10, 13801	-.VNDDIIVNWVNETLR. 13801.-	1800.9939	2	4.7087	0.0000	1596.3	1	20/28
	1008_HuTotalProfile_Run1_10, 13823	-.VNDDIIVNWVNETLR. 13823.-	1800.9939	2	3.3682	0.0000	825.5	1	16/28
	1008_HuTotalProfile_Run1_10, 13789	-.VNDDIIVNWVNETLR. 13789.-	1800.9939	3	4.8133	0.0000	1641.5	1	30/56
	1008_HuTotalProfile_Run1_10, 13800	-.VNDDIIVNWVNETLR. 13800.-	1800.9939	3	4.8380	0.0000	1687.5	1	30/56
	1008_HuTotalProfile_Run1_10, 13812	-.VNDDIIVNWVNETLR. 13812.-	1800.9939	3	3.7499	0.0000	1450.8	1	30/56
	1008_HuTotalProfile_Run1_10, 13822	-.VNDDIIVNWVNETLR. 13822.-	1800.9939	3	4.1946	0.0000	2012.5	1	32/56
	1008_HuTotalProfile_Run1_10, 13832	-.VNDDIIVNWVNETLR. 13832.-	1800.9939	3	3.5717	0.0000	896.0	1	25/56
	1008_HuTotalProfile_Run1_10, 14361	-.VNHLYSDLSDALVIFQLYEK. 14361.-	2368.6702	3	3.9698	0.0000	1421.4	1	31/76
	1008_HuTotalProfile_Run1_10, 14383	-.VNHLYSDLSDALVIFQLYEK. 14383.-	2368.6702	3	3.8766	0.0000	1635.4	1	34/76
	1008_HuTotalProfile_Run1_10, 14393	-.VNHLYSDLSDALVIFQLYEK. 14393.-	2368.6702	2	5.4572	0.0000	1751.0	1	23/38
	1008_HuTotalProfile_Run1_10, 14416	-.VNHLYSDLSDALVIFQLYEK. 14416.-	2368.6702	2	6.6025	0.0000	2874.8	1	27/38
	1008_HuTotalProfile_Run1_10, 14432	-.VNHLYSDLSDALVIFQLYEK. 14432.-	2368.6702	2	5.5851	0.0000	2208.6	1	24/38
	1008_HuTotalProfile_Run1_10, 15132	-.EGKPYLVLGLLWQVIK. 15132.-	1857.2716	3	4.2010	0.0000	976.1	1	28/60
	1008_HuTotalProfile_Run1_10, 4643	-.TENLNDDEKLNNAK. 4643.-	1618.6853	2	4.7427	0.0000	1762.7	1	21/26
	1008_HuTotalProfile_Run1_10, 4659	-.TENLNDDEKLNNAK. 4659.-	1618.6853	2	4.6135	0.0000	1932.0	1	22/26
	1008_HuTotalProfile_Run1_10, 4671	-.TENLNDDEKLNNAK. 4671.-	1618.6853	2	4.6599	0.0000	1704.9	1	21/26
	1008_HuTotalProfile_Run1_10, 4681	-.TENLNDDEKLNNAK. 4681.-	1618.6853	2	4.8708	0.0000	1873.6	1	22/26
	1008_HuTotalProfile_Run1_10, 5438	-.GSVSDEEM(so)M(so)ELR. 5438.-	1415.5307	2	2.5278	0.0000	936.0	1	15/22
	1008_HuTotalProfile_Run1_10, 5451	-.GSVSDEEM(so)M(so)ELR. 5451.-	1415.5307	2	2.7521	0.0000	1024.8	1	15/22
	1008_HuTotalProfile_Run1_10, 5463	-.GSVSDEEM(so)M(so)ELR. 5463.-	1415.5307	2	2.8931	0.0000	1004.0	1	15/22
	1008_HuTotalProfile_Run1_10, 5748	-.AECMLQQAER. 5748.-	1236.3752	2	3.0805	0.0000	1001.2	1	15/18
	1008_HuTotalProfile_Run1_10, 6714	-.KLENCNYAVELGK. 6714.-	1538.7216	2	4.4766	0.0000	1812.0	1	20/24
	1008_HuTotalProfile_Run1_10, 7248	-.LENCNYAVELGK. 7248.-	1410.5487	2	3.5339	0.0000	1611.7	1	19/22
	1008_HuTotalProfile_Run1_10, 7645	-.NWM(so)NSLGVNPR. 7645.-	1304.4610	2	2.6253	0.0000	712.2	1	13/20
	1008_HuTotalProfile_Run1_10, 7650	-.NWM(so)NSLGVNPR. 7650.-	1304.4610	2	3.0350	0.0000	810.5	1	14/20
	1008_HuTotalProfile_Run1_10,7661-7662	-.NWM(so)NSLGVNPR.7661-7662.-	1304.4610	2	2.9410	0.0000	795.3	1	14/20
	1008_HuTotalProfile_Run1_10, 7901	-.GSVSDEEMMELR. 7901.-	1383.5320	2	3.5261	0.0000	1419.4	1	17/22
	1008_HuTotalProfile_Run1_10, 7922	-.GSVSDEEMMELR. 7922.-	1383.5320	2	3.4976	0.0000	1578.8	1	17/22
	1008_HuTotalProfile_Run1_10, 7935	-.GSVSDEEMMELR. 7935.-	1383.5320	2	3.5586	0.0000	1587.1	1	17/22
	1008_HuTotalProfile_Run1_10, 8769	-.EITENLMATGDLDQDGR. 8769.-	1878.9969	2	4.6050	0.0000	2620.6	1	24/32
	1008_HuTotalProfile_Run1_10, 9008	-.YPALHKPENQDIDWGALEGETR. 9008.-	2540.7297	3	6.4670	0.0000	2353.5	1	36/84
	1008_HuTotalProfile_Run1_10, 9026	-.YPALHKPENQDIDWGALEGETR. 9026.-	2540.7297	3	7.1672	0.0000	2420.9	1	38/84
	1008_HuTotalProfile_Run1_10, 9037	-.YPALHKPENQDIDWGALEGETR. 9037.-	2540.7297	3	5.4432	0.0000	2065.3	1	37/84
	1008_HuTotalProfile_Run1_10, 9387	-.GDEEGVPAVVIDM(so)SGLR. 9387.-	1760.9483	2	2.9868	0.0000	338.9	1	16/32
	1008_HuTotalProfile_Run1_10, 9412	-.GDEEGVPAVVIDM(so)SGLR. 9412.-	1760.9483	2	3.0971	0.0000	585.6	1	20/32
	1008_HuTotalProfile_Run1_10, 9423	-.GDEEGVPAVVIDM(so)SGLR. 9423.-	1760.9483	2	3.7758	0.0000	635.2	1	21/32
	1008_HuTotalProfile_Run1_09, 14485	-.LNLAFIANLFNR. 14485.-	1406.6577	2	3.6925	0.0000	1677.3	1	17/22
#9	NP_001146.1| annexin VI isoform 1; calcium-binding protein p68; annexin VI (p68); calphobindin II; calelectrin [Homo sapiens] [MASS=75904]					154854.7	33 (33 0 0 0)
	1008_HuTotalProfile_Run1_24, 8977	-.M(so)LVVLLQGTR. 8977.-	1146.4296	2	2.5773	0.0000	246.0	1	15/18
	1008_HuTotalProfile_Run1_10,8517-8518	-.M(so)LVVLLQGTR.8517-8518.-	1146.4296	2	2.7426	0.0000	798.3	1	15/18
	1008_HuTotalProfile_Run1_14, 12738	-.GLGTDEDTIIDIITHR. 12738.-	1769.9349	2	3.2667	0.0000	324.5	1	14/30
	1008_HuTotalProfile_Run1_10, 12458	-.GLGTDEDTIIDIITHR. 12458.-	1769.9349	2	4.3603	0.0000	922.3	1	17/30
	1008_HuTotalProfile_Run1_10, 12469	-.GLGTDEDTIIDIITHR. 12469.-	1769.9349	2	4.3725	0.0000	1081.9	1	18/30
	1008_HuTotalProfile_Run1_10, 12480	-.GLGTDEDTIIDIITHR. 12480.-	1769.9349	2	4.1236	0.0000	999.3	1	19/30
	1008_HuTotalProfile_Run1_10, 12500	-.GLGTDEDTIIDIITHR. 12500.-	1769.9349	2	4.2492	0.0000	1475.5	1	21/30
	1008_HuTotalProfile_Run1_10, 12512	-.GLGTDEDTIIDIITHR. 12512.-	1769.9349	2	3.7173	0.0000	813.9	1	17/30
	1008_HuTotalProfile_Run1_10, 12523	-.GLGTDEDTIIDIITHR. 12523.-	1769.9349	2	3.6783	0.0000	1652.7	1	20/30
	1008_HuTotalProfile_Run1_11, 6105	-.DAISGIGTDEK. 6105.-	1106.1663	2	2.7616	0.0000	667.6	1	15/20
	1008_HuTotalProfile_Run1_10, 5715	-.DAISGIGTDEK. 5715.-	1106.1663	2	2.5375	0.0000	691.1	1	15/20
	1008_HuTotalProfile_Run1_10, 5738	-.DAISGIGTDEK. 5738.-	1106.1663	2	3.1578	0.0000	681.8	1	15/20
	1008_HuTotalProfile_Run1_11, 7772	-.ILISLATGHR. 7772.-	1081.2943	2	3.1040	0.0000	535.9	1	14/18
	1008_HuTotalProfile_Run1_10, 7366	-.ILISLATGHR. 7366.-	1081.2943	2	2.9081	0.0000	902.3	1	14/18
	1008_HuTotalProfile_Run1_10, 7377	-.ILISLATGHR. 7377.-	1081.2943	2	2.9774	0.0000	1061.1	1	15/18
	1008_HuTotalProfile_Run1_10, 7399	-.ILISLATGHR. 7399.-	1081.2943	2	2.8779	0.0000	1069.1	1	15/18
	1008_HuTotalProfile_Run1_10, 7421	-.ILISLATGHR. 7421.-	1081.2943	2	3.0217	0.0000	1083.4	1	15/18
	1008_HuTotalProfile_Run1_10, 10083	-.DAFVAIVQSVK. 10083.-	1177.3756	2	2.8217	0.0000	1628.2	1	16/20
	1008_HuTotalProfile_Run1_10, 10093	-.DAFVAIVQSVK. 10093.-	1177.3756	2	3.3399	0.0000	1664.3	1	17/20
	1008_HuTotalProfile_Run1_10,10103-10104	-.DAFVAIVQSVK.10103-10104.-	1177.3756	2	2.9861	0.0000	1859.3	1	18/20
	1008_HuTotalProfile_Run1_10, 10116	-.DAFVAIVQSVK. 10116.-	1177.3756	2	3.3288	0.0000	2052.1	1	17/20
	1008_HuTotalProfile_Run1_10, 10127	-.DAFVAIVQSVK. 10127.-	1177.3756	2	2.5352	0.0000	947.5	1	15/20
	1008_HuTotalProfile_Run1_10, 10157	-.DLEADIIGDTSGHFQK. 10157.-	1746.8567	2	4.4201	0.0000	1494.7	1	22/30
	1008_HuTotalProfile_Run1_10, 10164	-.DLEADIIGDTSGHFQK. 10164.-	1746.8567	2	4.2272	0.0000	1294.1	1	21/30
	1008_HuTotalProfile_Run1_10, 10167	-.DLEADIIGDTSGHFQK. 10167.-	1746.8567	2	5.3609	0.0000	2036.6	1	25/30
	1008_HuTotalProfile_Run1_10, 10180	-.DLEADIIGDTSGHFQK. 10180.-	1746.8567	2	3.8879	0.0000	1430.6	1	22/30
	1008_HuTotalProfile_Run1_10, 10192	-.DLEADIIGDTSGHFQK. 10192.-	1746.8567	2	4.3447	0.0000	1612.3	1	23/30
	1008_HuTotalProfile_Run1_10, 10204	-.DLEADIIGDTSGHFQK. 10204.-	1746.8567	2	4.6528	0.0000	1597.2	1	23/30
	1008_HuTotalProfile_Run1_10, 10387	-.GSIHDFPGFDPNQDAEALYTAM(so)K. 10387.-	2541.7347	3	5.3655	0.0000	2224.3	1	38/88
	1008_HuTotalProfile_Run1_10, 10401	-.GSIHDFPGFDPNQDAEALYTAM(so)K. 10401.-	2541.7347	3	5.7168	0.0000	1884.4	1	36/88
	1008_HuTotalProfile_Run1_10, 10412	-.GSIHDFPGFDPNQDAEALYTAM(so)K. 10412.-	2541.7347	3	6.1632	0.0000	2594.0	1	39/88
	1008_HuTotalProfile_Run1_10, 10456	-.GSIHDFPGFDPNQDAEALYTAM(so)K. 10456.-	2541.7347	3	5.6533	0.0000	2059.9	1	37/88
	1008_HuTotalProfile_Run1_10, 10510	-.GSIHDFPGFDPNQDAEALYTAM(so)K. 10510.-	2541.7347	3	4.8417	0.0000	1766.9	1	33/88
	1008_HuTotalProfile_Run1_10, 10519	-.GSIHDFPGFDPNQDAEALYTAM(so)K. 10519.-	2541.7347	3	4.3783	0.0000	1438.9	1	30/88
	1008_HuTotalProfile_Run1_10, 10731	-.EAILDIITSR. 10731.-	1131.3052	2	2.8435	0.0000	1051.5	1	15/18
	1008_HuTotalProfile_Run1_10, 10743	-.EAILDIITSR. 10743.-	1131.3052	2	2.6030	0.0000	1639.7	1	17/18
	1008_HuTotalProfile_Run1_10, 10765	-.EAILDIITSR. 10765.-	1131.3052	2	3.2221	0.0000	1615.1	1	17/18
	1008_HuTotalProfile_Run1_10, 11322	-.GFGSDKEAILDIITSR. 11322.-	1722.9215	2	5.0175	0.0000	2424.0	1	23/30
	1008_HuTotalProfile_Run1_10, 11331	-.GFGSDKEAILDIITSR. 11331.-	1722.9215	2	5.1147	0.0000	2773.5	1	23/30
	1008_HuTotalProfile_Run1_10, 11345	-.GFGSDKEAILDIITSR. 11345.-	1722.9215	2	4.6997	0.0000	1794.3	1	20/30
	1008_HuTotalProfile_Run1_10, 11347	-.GFGSDKEAILDIITSR. 11347.-	1722.9215	3	4.0966	0.0000	1557.0	1	30/60
	1008_HuTotalProfile_Run1_10, 11655	-.EDAQVAAEILEIADTPSGDK. 11655.-	2073.2017	2	4.5288	0.0000	1803.4	1	23/38
	1008_HuTotalProfile_Run1_10, 11666	-.EDAQVAAEILEIADTPSGDK. 11666.-	2073.2017	2	4.4919	0.0000	1552.4	1	21/38
	1008_HuTotalProfile_Run1_10, 11678	-.EDAQVAAEILEIADTPSGDK. 11678.-	2073.2017	2	2.6935	0.0000	360.7	1	13/38
	1008_HuTotalProfile_Run1_10, 11688	-.EDAQVAAEILEIADTPSGDK. 11688.-	2073.2017	2	3.5151	0.0000	730.0	1	17/38
	1008_HuTotalProfile_Run1_10, 12062	-.GSIHDFPGFDPNQDAEALYTAMK. 12062.-	2525.7354	3	5.8361	0.0000	2337.5	1	38/88
	1008_HuTotalProfile_Run1_10,12074-12076	-.GSIHDFPGFDPNQDAEALYTAMK.12074-12076.-	2525.7354	3	5.4570	0.0000	1524.9	1	33/88
	1008_HuTotalProfile_Run1_10, 12299	-.WGTDEAQFIYILGNR. 12299.-	1783.9651	2	4.1368	0.0000	2150.7	1	20/28
	1008_HuTotalProfile_Run1_10, 12316	-.WGTDEAQFIYILGNR. 12316.-	1783.9651	2	4.2720	0.0000	2180.4	1	20/28
	1008_HuTotalProfile_Run1_10, 12327	-.WGTDEAQFIYILGNR. 12327.-	1783.9651	2	4.3632	0.0000	2029.1	1	19/28
	1008_HuTotalProfile_Run1_10, 12337	-.WGTDEAQFIYILGNR. 12337.-	1783.9651	2	3.9889	0.0000	1642.7	1	18/28
	1008_HuTotalProfile_Run1_10, 12349	-.WGTDEAQFIYILGNR. 12349.-	1783.9651	2	4.4268	0.0000	2495.9	1	21/28
	1008_HuTotalProfile_Run1_10, 12360	-.WGTDEAQFIYILGNR. 12360.-	1783.9651	2	4.3120	0.0000	2172.6	1	20/28
	1008_HuTotalProfile_Run1_10, 12371	-.WGTDEAQFIYILGNR. 12371.-	1783.9651	2	4.2408	0.0000	1966.5	1	19/28
	1008_HuTotalProfile_Run1_10, 13171	-.EEDDVVSEDLVQQDVQDLYEAGELK. 13171.-	2866.9802	2	5.1542	0.0000	1492.9	1	25/48
	1008_HuTotalProfile_Run1_10, 13188	-.EEDDVVSEDLVQQDVQDLYEAGELK. 13188.-	2866.9802	2	5.1750	0.0000	1096.3	1	23/48
	1008_HuTotalProfile_Run1_10, 13172	-.EEDDVVSEDLVQQDVQDLYEAGELK. 13172.-	2866.9802	3	4.1758	0.0000	1015.6	1	31/96
	1008_HuTotalProfile_Run1_10, 13187	-.EEDDVVSEDLVQQDVQDLYEAGELK. 13187.-	2866.9802	3	3.5786	0.0000	992.4	1	32/96
	1008_HuTotalProfile_Run1_10, 4186	-.EEGGENLDQAR. 4186.-	1218.2135	2	2.6745	0.0000	1145.8	1	17/20
	1008_HuTotalProfile_Run1_10, 4209	-.EEGGENLDQAR. 4209.-	1218.2135	2	2.6775	0.0000	1016.1	1	16/20
	1008_HuTotalProfile_Run1_10, 4389	-.YELTGK. 4389.-	710.7990	1	1.9102	0.0000	455.5	1	8/10
	1008_HuTotalProfile_Run1_10, 4403	-.YELTGK. 4403.-	710.7990	1	1.8673	0.0000	428.7	1	8/10
	1008_HuTotalProfile_Run1_10, 4412	-.YELTGK. 4412.-	710.7990	1	1.8462	0.0000	547.9	1	8/10
	1008_HuTotalProfile_Run1_10, 4479	-.AINEAYKEDYHK. 4479.-	1481.5920	2	3.0099	0.0000	1017.2	1	18/22
	1008_HuTotalProfile_Run1_10, 4489	-.AINEAYKEDYHK. 4489.-	1481.5920	2	2.8942	0.0000	832.9	1	17/22
	1008_HuTotalProfile_Run1_10, 4506	-.AINEAYKEDYHK. 4506.-	1481.5920	2	3.1633	0.0000	857.6	1	17/22
	1008_HuTotalProfile_Run1_10, 4653	-.DNTLIR. 4653.-	731.8214	1	2.0136	0.0000	230.6	1	8/10
	1008_HuTotalProfile_Run1_10, 4678	-.DNTLIR. 4678.-	731.8214	1	1.9469	0.0000	227.9	1	8/10
	1008_HuTotalProfile_Run1_10, 5187	-.PANDFNPDADAK. 5187.-	1275.3068	2	4.0181	0.0000	1919.7	1	19/22
	1008_HuTotalProfile_Run1_10, 5192	-.PANDFNPDADAK. 5192.-	1275.3068	2	3.2963	0.0000	1742.1	1	18/22
	1008_HuTotalProfile_Run1_10, 5208	-.PANDFNPDADAK. 5208.-	1275.3068	2	3.0865	0.0000	1896.2	1	19/22
	1008_HuTotalProfile_Run1_10, 5221	-.PANDFNPDADAK. 5221.-	1275.3068	2	3.8659	0.0000	1782.2	1	19/22
	1008_HuTotalProfile_Run1_10, 5281	-.TNEQM(so)HQLVAAYK. 5281.-	1549.7345	2	3.9995	0.0000	717.6	1	18/24
	1008_HuTotalProfile_Run1_10, 5309	-.TNEQM(so)HQLVAAYK. 5309.-	1549.7345	2	3.3090	0.0000	628.9	1	18/24
	1008_HuTotalProfile_Run1_10, 5316	-.TNEQM(so)HQLVAAYK. 5316.-	1549.7345	2	3.5578	0.0000	701.0	1	19/24
	1008_HuTotalProfile_Run1_10, 5331	-.TNEQM(so)HQLVAAYK. 5331.-	1549.7345	2	3.6847	0.0000	637.1	1	18/24
	1008_HuTotalProfile_Run1_10, 5529	-.M(so)TNYDVEHTIK. 5529.-	1367.5107	2	3.8861	0.0000	866.7	1	17/20
	1008_HuTotalProfile_Run1_10, 5539	-.M(so)TNYDVEHTIK. 5539.-	1367.5107	2	3.5150	0.0000	1108.0	1	18/20
	1008_HuTotalProfile_Run1_10, 5546	-.M(so)TNYDVEHTIK. 5546.-	1367.5107	2	3.4363	0.0000	1139.6	1	18/20
	1008_HuTotalProfile_Run1_10, 5549	-.M(so)TNYDVEHTIK. 5549.-	1367.5107	2	3.8567	0.0000	1080.3	1	18/20
	1008_HuTotalProfile_Run1_10, 5560	-.M(so)TNYDVEHTIK. 5560.-	1367.5107	2	3.0622	0.0000	1031.0	1	18/20
	1008_HuTotalProfile_Run1_10, 5571	-.M(so)TNYDVEHTIK. 5571.-	1367.5107	2	3.3018	0.0000	1117.6	1	18/20
	1008_HuTotalProfile_Run1_10, 5568	-.GTVRPANDFNPDADAK. 5568.-	1688.7805	2	4.0996	0.0000	1026.1	1	19/30
	1008_HuTotalProfile_Run1_10, 5580	-.GTVRPANDFNPDADAK. 5580.-	1688.7805	2	3.5947	0.0000	883.7	1	18/30
	1008_HuTotalProfile_Run1_10, 5591	-.GTVRPANDFNPDADAK. 5591.-	1688.7805	2	4.3116	0.0000	1213.0	1	20/30
	1008_HuTotalProfile_Run1_10, 5594	-.GTVRPANDFNPDADAK. 5594.-	1688.7805	2	4.6466	0.0000	1048.9	1	19/30
	1008_HuTotalProfile_Run1_10, 5605	-.GTVRPANDFNPDADAK. 5605.-	1688.7805	2	4.3223	0.0000	1011.9	1	19/30
	1008_HuTotalProfile_Run1_10, 5617	-.GTVRPANDFNPDADAK. 5617.-	1688.7805	2	4.1528	0.0000	1178.1	1	20/30
	1008_HuTotalProfile_Run1_10, 5700	-.DLM(so)TDLK. 5700.-	851.9892	1	1.8984	0.0000	133.9	1	8/12
	1008_HuTotalProfile_Run1_10, 6076	-.MTNYDVEHTIK. 6076.-	1351.5112	2	3.5011	0.0000	1455.8	1	18/20
	1008_HuTotalProfile_Run1_10, 6092	-.MTNYDVEHTIK. 6092.-	1351.5112	2	3.3633	0.0000	1001.8	1	17/20
	1008_HuTotalProfile_Run1_10, 6100	-.MTNYDVEHTIK. 6100.-	1351.5112	2	3.4684	0.0000	1196.8	1	18/20
	1008_HuTotalProfile_Run1_10, 6105	-.MTNYDVEHTIK. 6105.-	1351.5112	2	3.1568	0.0000	1601.3	1	18/20
	1008_HuTotalProfile_Run1_10, 6840	-.TNEQMHQLVAAYK. 6840.-	1533.7351	2	4.0441	0.0000	1842.2	1	20/24
	1008_HuTotalProfile_Run1_10, 6858	-.TNEQMHQLVAAYK. 6858.-	1533.7351	2	4.0173	0.0000	2086.7	1	20/24
	1008_HuTotalProfile_Run1_10, 6869	-.TNEQMHQLVAAYK. 6869.-	1533.7351	2	4.1613	0.0000	2009.3	1	20/24
	1008_HuTotalProfile_Run1_10, 7663	-.ILISLATGHREEGGENLDQAR. 7663.-	2280.4846	3	3.7868	0.0000	1512.6	1	35/80
	1008_HuTotalProfile_Run1_10, 7674	-.ILISLATGHREEGGENLDQAR. 7674.-	2280.4846	3	4.5038	0.0000	1563.1	1	36/80
	1008_HuTotalProfile_Run1_10, 7914	-.SLHQAIEGDTSGDFLK. 7914.-	1718.8466	2	3.9569	0.0000	1909.0	1	23/30
	1008_HuTotalProfile_Run1_10, 7926	-.SLHQAIEGDTSGDFLK. 7926.-	1718.8466	2	4.2242	0.0000	1973.5	1	23/30
	1008_HuTotalProfile_Run1_10, 7931	-.SLHQAIEGDTSGDFLK. 7931.-	1718.8466	2	3.1230	0.0000	2041.3	1	22/30
	1008_HuTotalProfile_Run1_10, 7938	-.SLHQAIEGDTSGDFLK. 7938.-	1718.8466	2	5.0317	0.0000	2373.9	1	25/30
	1008_HuTotalProfile_Run1_10, 7949	-.SLHQAIEGDTSGDFLK. 7949.-	1718.8466	2	4.3500	0.0000	1790.5	1	23/30
	1008_HuTotalProfile_Run1_10, 7960	-.SLHQAIEGDTSGDFLK. 7960.-	1718.8466	2	4.3063	0.0000	2403.0	1	24/30
	1008_HuTotalProfile_Run1_10, 8232	-.SLEDALSSDTSGHFR. 8232.-	1622.6757	2	3.7227	0.0000	1386.5	1	21/28
	1008_HuTotalProfile_Run1_10, 8245	-.SLEDALSSDTSGHFR. 8245.-	1622.6757	2	4.1837	0.0000	1602.8	1	22/28
	1008_HuTotalProfile_Run1_10,8256-8257	-.SLEDALSSDTSGHFR.8256-8257.-	1622.6757	2	4.0860	0.0000	1572.6	1	22/28
	1008_HuTotalProfile_Run1_10, 8341	-.LILGLM(so)M(so)PPAHYDAK. 8341.-	1703.0634	2	3.9706	0.0000	952.4	1	18/28
	1008_HuTotalProfile_Run1_10, 8348	-.LILGLM(so)M(so)PPAHYDAK. 8348.-	1703.0634	2	4.3542	0.0000	693.8	1	18/28
	1008_HuTotalProfile_Run1_10, 8366	-.LILGLM(so)M(so)PPAHYDAK. 8366.-	1703.0634	2	4.1534	0.0000	1116.8	1	19/28
	1008_HuTotalProfile_Run1_10, 8385	-.LILGLM(so)M(so)PPAHYDAK. 8385.-	1703.0634	2	3.5540	0.0000	669.2	1	18/28
	1008_HuTotalProfile_Run1_10, 8396	-.DLIADLK. 8396.-	787.9249	1	2.3975	0.0000	751.6	1	10/12
	1008_HuTotalProfile_Run1_10, 8409	-.DLIADLK. 8409.-	787.9249	1	2.3212	0.0000	756.7	1	10/12
	1008_HuTotalProfile_Run1_10, 8420	-.DLIADLK. 8420.-	787.9249	1	2.2227	0.0000	816.2	1	10/12
	1008_HuTotalProfile_Run1_10, 9678	-.MLVVLLQGTR. 9678.-	1130.4303	2	3.0578	0.0000	571.7	1	15/18
	1008_HuTotalProfile_Run1_10, 9707	-.MLVVLLQGTR. 9707.-	1130.4303	2	3.1703	0.0000	1254.7	1	17/18
	1008_HuTotalProfile_Run1_10, 9815	-.ALIEILATR. 9815.-	1000.2180	1	1.9884	0.0000	378.4	1	10/16
	1008_HuTotalProfile_Run1_10, 9823	-.ALIEILATR. 9823.-	1000.2180	1	1.8221	0.0000	425.6	1	10/16
	1008_HuTotalProfile_Run1_10, 9836	-.ALIEILATR. 9836.-	1000.2180	1	2.0002	0.0000	530.0	1	11/16
#10	NP_002037.2| glyceraldehyde-3-phosphate dehydrogenase [Homo sapiens] [MASS=36053]					359192.9	31 (31 0 0 0)
	1008_HuTotalProfile_Run1_50, 10842	-.LVINGNPITIFQER. 10842.-	1614.8710	2	4.2114	0.0000	1765.0	1	22/26
	1008_HuTotalProfile_Run1_48, 10909	-.LVINGNPITIFQER. 10909.-	1614.8710	2	3.9639	0.0000	1545.0	1	22/26
	1008_HuTotalProfile_Run1_48, 10916	-.LVINGNPITIFQER. 10916.-	1614.8710	2	3.5867	0.0000	1528.3	1	21/26
	1008_HuTotalProfile_Run1_48, 10933	-.LVINGNPITIFQER. 10933.-	1614.8710	2	3.5673	0.0000	1208.4	1	19/26
	1008_HuTotalProfile_Run1_48, 10937	-.LVINGNPITIFQER. 10937.-	1614.8710	2	3.7262	0.0000	1511.1	1	20/26
	1008_HuTotalProfile_Run1_48, 10991	-.LVINGNPITIFQER. 10991.-	1614.8710	2	2.8164	0.0000	788.2	1	17/26
	1008_HuTotalProfile_Run1_47, 11329	-.LVINGNPITIFQER. 11329.-	1614.8710	2	3.8508	0.0000	1570.8	1	22/26
	1008_HuTotalProfile_Run1_47, 11339	-.LVINGNPITIFQER. 11339.-	1614.8710	2	3.8674	0.0000	1534.5	1	22/26
	1008_HuTotalProfile_Run1_47, 11351	-.LVINGNPITIFQER. 11351.-	1614.8710	2	3.6422	0.0000	1731.1	1	21/26
	1008_HuTotalProfile_Run1_47, 11367	-.LVINGNPITIFQER. 11367.-	1614.8710	2	3.6833	0.0000	1693.7	1	22/26
	1008_HuTotalProfile_Run1_47, 11377	-.LVINGNPITIFQER. 11377.-	1614.8710	2	3.8815	0.0000	1469.0	1	22/26
	1008_HuTotalProfile_Run1_47, 11381	-.LVINGNPITIFQER. 11381.-	1614.8710	2	3.5934	0.0000	1812.3	1	21/26
	1008_HuTotalProfile_Run1_46, 10962	-.LVINGNPITIFQER. 10962.-	1614.8710	2	3.3545	0.0000	1826.1	1	21/26
	1008_HuTotalProfile_Run1_46, 11151	-.LVINGNPITIFQER. 11151.-	1614.8710	2	2.6560	0.0000	534.5	1	15/26
	1008_HuTotalProfile_Run1_45, 11417	-.LVINGNPITIFQER. 11417.-	1614.8710	2	3.9581	0.0000	1703.4	1	21/26
	1008_HuTotalProfile_Run1_45, 11442	-.LVINGNPITIFQER. 11442.-	1614.8710	2	2.8844	0.0000	1489.2	1	20/26
	1008_HuTotalProfile_Run1_45, 11451	-.LVINGNPITIFQER. 11451.-	1614.8710	2	3.7913	0.0000	1346.3	1	19/26
	1008_HuTotalProfile_Run1_44, 11028	-.LVINGNPITIFQER. 11028.-	1614.8710	2	4.2653	0.0000	1697.4	1	22/26
	1008_HuTotalProfile_Run1_44, 11036	-.LVINGNPITIFQER. 11036.-	1614.8710	2	4.1641	0.0000	1990.6	1	21/26
	1008_HuTotalProfile_Run1_44, 11054	-.LVINGNPITIFQER. 11054.-	1614.8710	2	4.2060	0.0000	1659.6	1	22/26
	1008_HuTotalProfile_Run1_44, 11074	-.LVINGNPITIFQER. 11074.-	1614.8710	2	4.0063	0.0000	1748.3	1	22/26
	1008_HuTotalProfile_Run1_44, 11082	-.LVINGNPITIFQER. 11082.-	1614.8710	2	4.1640	0.0000	2102.3	1	22/26
	1008_HuTotalProfile_Run1_42, 10916	-.LVINGNPITIFQER. 10916.-	1614.8710	2	4.2656	0.0000	1942.9	1	21/26
	1008_HuTotalProfile_Run1_42, 10932	-.LVINGNPITIFQER. 10932.-	1614.8710	2	3.8865	0.0000	1590.2	1	22/26
	1008_HuTotalProfile_Run1_42, 10940	-.LVINGNPITIFQER. 10940.-	1614.8710	2	3.5949	0.0000	1526.0	1	21/26
	1008_HuTotalProfile_Run1_42, 10954	-.LVINGNPITIFQER. 10954.-	1614.8710	2	3.6967	0.0000	1646.6	1	21/26
	1008_HuTotalProfile_Run1_41, 11061	-.LVINGNPITIFQER. 11061.-	1614.8710	2	2.7026	0.0000	563.7	1	14/26
	1008_HuTotalProfile_Run1_41, 11093	-.LVINGNPITIFQER. 11093.-	1614.8710	2	3.5119	0.0000	1274.9	1	21/26
	1008_HuTotalProfile_Run1_40, 10989	-.LVINGNPITIFQER. 10989.-	1614.8710	2	4.4177	0.0000	1528.8	1	22/26
	1008_HuTotalProfile_Run1_40, 11057	-.LVINGNPITIFQER. 11057.-	1614.8710	2	2.6886	0.0000	360.1	1	13/26
	1008_HuTotalProfile_Run1_38, 10865	-.LVINGNPITIFQER. 10865.-	1614.8710	2	4.4249	0.0000	1653.9	1	22/26
	1008_HuTotalProfile_Run1_38, 10874	-.LVINGNPITIFQER. 10874.-	1614.8710	2	4.0831	0.0000	1437.3	1	21/26
	1008_HuTotalProfile_Run1_38, 10891	-.LVINGNPITIFQER. 10891.-	1614.8710	2	4.4321	0.0000	1807.5	1	22/26
	1008_HuTotalProfile_Run1_38, 10910	-.LVINGNPITIFQER. 10910.-	1614.8710	2	4.2399	0.0000	1522.3	1	22/26
	1008_HuTotalProfile_Run1_38, 10920	-.LVINGNPITIFQER. 10920.-	1614.8710	2	4.1835	0.0000	1789.6	1	22/26
	1008_HuTotalProfile_Run1_38, 10964	-.LVINGNPITIFQER. 10964.-	1614.8710	2	3.6662	0.0000	1587.9	1	22/26
	1008_HuTotalProfile_Run1_38, 10975	-.LVINGNPITIFQER. 10975.-	1614.8710	2	3.4059	0.0000	1172.7	1	19/26
	1008_HuTotalProfile_Run1_38, 11116	-.LVINGNPITIFQER. 11116.-	1614.8710	2	3.3558	0.0000	1044.0	1	18/26
	1008_HuTotalProfile_Run1_37, 11299	-.LVINGNPITIFQER. 11299.-	1614.8710	2	3.6581	0.0000	1390.5	1	19/26
	1008_HuTotalProfile_Run1_37, 11310	-.LVINGNPITIFQER. 11310.-	1614.8710	2	3.2751	0.0000	1180.9	1	19/26
	1008_HuTotalProfile_Run1_37, 11326	-.LVINGNPITIFQER. 11326.-	1614.8710	2	4.0749	0.0000	1790.7	1	21/26
	1008_HuTotalProfile_Run1_37, 11360	-.LVINGNPITIFQER. 11360.-	1614.8710	2	3.2402	0.0000	1078.7	1	18/26
	1008_HuTotalProfile_Run1_36, 11040	-.LVINGNPITIFQER. 11040.-	1614.8710	2	4.3712	0.0000	1421.5	1	21/26
	1008_HuTotalProfile_Run1_36, 11051	-.LVINGNPITIFQER. 11051.-	1614.8710	2	4.2989	0.0000	1872.5	1	22/26
	1008_HuTotalProfile_Run1_36, 11060	-.LVINGNPITIFQER. 11060.-	1614.8710	2	3.7359	0.0000	1610.5	1	22/26
	1008_HuTotalProfile_Run1_36, 11076	-.LVINGNPITIFQER. 11076.-	1614.8710	2	4.0015	0.0000	1623.7	1	22/26
	1008_HuTotalProfile_Run1_34, 11621	-.LVINGNPITIFQER. 11621.-	1614.8710	2	3.8102	0.0000	1384.6	1	19/26
	1008_HuTotalProfile_Run1_34, 11737	-.LVINGNPITIFQER. 11737.-	1614.8710	2	3.3324	0.0000	1242.7	1	20/26
	1008_HuTotalProfile_Run1_33, 11492	-.LVINGNPITIFQER. 11492.-	1614.8710	2	3.9891	0.0000	1337.9	1	20/26
	1008_HuTotalProfile_Run1_33, 11505	-.LVINGNPITIFQER. 11505.-	1614.8710	2	4.7000	0.0000	1635.2	1	22/26
	1008_HuTotalProfile_Run1_33, 11514	-.LVINGNPITIFQER. 11514.-	1614.8710	2	3.6246	0.0000	1675.3	1	21/26
	1008_HuTotalProfile_Run1_33, 11523	-.LVINGNPITIFQER. 11523.-	1614.8710	2	3.8091	0.0000	1997.0	1	22/26
	1008_HuTotalProfile_Run1_33, 11527	-.LVINGNPITIFQER. 11527.-	1614.8710	2	4.1143	0.0000	1632.6	1	22/26
	1008_HuTotalProfile_Run1_33, 11536	-.LVINGNPITIFQER. 11536.-	1614.8710	2	3.4517	0.0000	1422.0	1	21/26
	1008_HuTotalProfile_Run1_33, 11538	-.LVINGNPITIFQER. 11538.-	1614.8710	2	4.3316	0.0000	1458.4	1	22/26
	1008_HuTotalProfile_Run1_31, 11284	-.LVINGNPITIFQER. 11284.-	1614.8710	2	3.3650	0.0000	835.5	1	17/26
	1008_HuTotalProfile_Run1_31, 11296	-.LVINGNPITIFQER. 11296.-	1614.8710	2	3.1424	0.0000	1117.3	1	18/26
	1008_HuTotalProfile_Run1_31, 11309	-.LVINGNPITIFQER. 11309.-	1614.8710	2	3.8628	0.0000	1147.0	1	18/26
	1008_HuTotalProfile_Run1_31, 11346	-.LVINGNPITIFQER. 11346.-	1614.8710	2	3.2119	0.0000	1240.6	1	19/26
	1008_HuTotalProfile_Run1_29, 11365	-.LVINGNPITIFQER. 11365.-	1614.8710	2	4.1149	0.0000	1633.4	1	22/26
	1008_HuTotalProfile_Run1_29, 11372	-.LVINGNPITIFQER. 11372.-	1614.8710	2	3.7986	0.0000	1662.7	1	21/26
	1008_HuTotalProfile_Run1_29, 11385	-.LVINGNPITIFQER. 11385.-	1614.8710	2	3.9308	0.0000	1340.6	1	20/26
	1008_HuTotalProfile_Run1_29, 11388	-.LVINGNPITIFQER. 11388.-	1614.8710	2	4.0999	0.0000	1612.3	1	22/26
	1008_HuTotalProfile_Run1_29, 11403	-.LVINGNPITIFQER. 11403.-	1614.8710	2	3.5080	0.0000	1771.2	1	21/26
	1008_HuTotalProfile_Run1_26, 11578	-.LVINGNPITIFQER. 11578.-	1614.8710	2	3.9884	0.0000	1538.4	1	20/26
	1008_HuTotalProfile_Run1_26, 11585	-.LVINGNPITIFQER. 11585.-	1614.8710	2	3.7336	0.0000	874.4	1	15/26
	1008_HuTotalProfile_Run1_26, 11597	-.LVINGNPITIFQER. 11597.-	1614.8710	2	3.2349	0.0000	686.8	1	14/26
	1008_HuTotalProfile_Run1_25, 11464	-.LVINGNPITIFQER. 11464.-	1614.8710	2	4.2215	0.0000	2127.7	1	22/26
	1008_HuTotalProfile_Run1_25, 11486	-.LVINGNPITIFQER. 11486.-	1614.8710	2	3.7571	0.0000	1630.8	1	22/26
	1008_HuTotalProfile_Run1_25, 11508	-.LVINGNPITIFQER. 11508.-	1614.8710	2	3.6572	0.0000	1708.3	1	22/26
	1008_HuTotalProfile_Run1_25, 11518	-.LVINGNPITIFQER. 11518.-	1614.8710	2	3.7637	0.0000	1342.0	1	21/26
	1008_HuTotalProfile_Run1_25, 11530	-.LVINGNPITIFQER. 11530.-	1614.8710	2	3.8824	0.0000	1412.2	1	20/26
	1008_HuTotalProfile_Run1_24, 11907	-.LVINGNPITIFQER. 11907.-	1614.8710	2	4.3395	0.0000	1491.9	1	20/26
	1008_HuTotalProfile_Run1_24, 11931	-.LVINGNPITIFQER. 11931.-	1614.8710	2	4.0109	0.0000	1735.8	1	22/26
	1008_HuTotalProfile_Run1_24, 11942	-.LVINGNPITIFQER. 11942.-	1614.8710	2	4.0206	0.0000	1621.8	1	22/26
	1008_HuTotalProfile_Run1_24, 11955	-.LVINGNPITIFQER. 11955.-	1614.8710	2	4.1751	0.0000	1589.9	1	22/26
	1008_HuTotalProfile_Run1_24, 12000	-.LVINGNPITIFQER. 12000.-	1614.8710	2	4.5389	0.0000	1800.0	1	22/26
	1008_HuTotalProfile_Run1_24, 12021	-.LVINGNPITIFQER. 12021.-	1614.8710	2	3.6945	0.0000	1312.1	1	20/26
	1008_HuTotalProfile_Run1_23, 11484	-.LVINGNPITIFQER. 11484.-	1614.8710	2	4.6232	0.0000	2123.0	1	22/26
	1008_HuTotalProfile_Run1_23, 11495	-.LVINGNPITIFQER. 11495.-	1614.8710	2	4.2308	0.0000	1840.6	1	22/26
	1008_HuTotalProfile_Run1_23, 11506	-.LVINGNPITIFQER. 11506.-	1614.8710	2	4.1290	0.0000	1960.9	1	22/26
	1008_HuTotalProfile_Run1_23, 11517	-.LVINGNPITIFQER. 11517.-	1614.8710	2	3.4581	0.0000	1731.0	1	22/26
	1008_HuTotalProfile_Run1_23, 11545	-.LVINGNPITIFQER. 11545.-	1614.8710	2	3.1850	0.0000	1382.5	1	21/26
	1008_HuTotalProfile_Run1_23, 12097	-.LVINGNPITIFQER. 12097.-	1614.8710	2	4.2319	0.0000	1509.7	1	21/26
	1008_HuTotalProfile_Run1_23, 12144	-.LVINGNPITIFQER. 12144.-	1614.8710	2	3.4815	0.0000	1861.4	1	21/26
	1008_HuTotalProfile_Run1_23, 12327	-.LVINGNPITIFQER. 12327.-	1614.8710	2	2.7613	0.0000	1173.2	1	18/26
	1008_HuTotalProfile_Run1_23, 12389	-.LVINGNPITIFQER. 12389.-	1614.8710	2	3.3496	0.0000	1155.4	1	19/26
	1008_HuTotalProfile_Run1_23, 12433	-.LVINGNPITIFQER. 12433.-	1614.8710	2	2.5637	0.0000	908.2	1	17/26
	1008_HuTotalProfile_Run1_23, 12886	-.LVINGNPITIFQER. 12886.-	1614.8710	2	2.7654	0.0000	674.2	1	17/26
	1008_HuTotalProfile_Run1_22, 11600	-.LVINGNPITIFQER. 11600.-	1614.8710	2	2.7111	0.0000	328.2	1	12/26
	1008_HuTotalProfile_Run1_22, 11702	-.LVINGNPITIFQER. 11702.-	1614.8710	2	2.8090	0.0000	669.3	1	15/26
	1008_HuTotalProfile_Run1_22, 11724	-.LVINGNPITIFQER. 11724.-	1614.8710	2	4.1414	0.0000	1601.6	1	20/26
	1008_HuTotalProfile_Run1_22, 11735	-.LVINGNPITIFQER. 11735.-	1614.8710	2	4.5552	0.0000	1665.9	1	21/26
	1008_HuTotalProfile_Run1_22, 11747	-.LVINGNPITIFQER. 11747.-	1614.8710	2	4.4226	0.0000	1217.1	1	19/26
	1008_HuTotalProfile_Run1_22, 11758	-.LVINGNPITIFQER. 11758.-	1614.8710	2	4.3886	0.0000	1630.0	1	21/26
	1008_HuTotalProfile_Run1_22, 11769	-.LVINGNPITIFQER. 11769.-	1614.8710	2	4.3399	0.0000	1680.2	1	21/26
	1008_HuTotalProfile_Run1_22, 11776	-.LVINGNPITIFQER. 11776.-	1614.8710	2	3.6335	0.0000	1754.0	1	21/26
	1008_HuTotalProfile_Run1_22, 11791	-.LVINGNPITIFQER. 11791.-	1614.8710	2	4.2648	0.0000	1783.4	1	22/26
	1008_HuTotalProfile_Run1_22, 12220	-.LVINGNPITIFQER. 12220.-	1614.8710	2	3.9836	0.0000	1911.3	1	22/26
	1008_HuTotalProfile_Run1_22, 12228	-.LVINGNPITIFQER. 12228.-	1614.8710	2	4.1251	0.0000	1650.4	1	20/26
	1008_HuTotalProfile_Run1_22, 12230	-.LVINGNPITIFQER. 12230.-	1614.8710	2	4.6342	0.0000	1868.7	1	22/26
	1008_HuTotalProfile_Run1_22, 12253	-.LVINGNPITIFQER. 12253.-	1614.8710	2	3.8827	0.0000	1359.1	1	20/26
	1008_HuTotalProfile_Run1_22, 12285	-.LVINGNPITIFQER. 12285.-	1614.8710	2	4.2185	0.0000	1771.1	1	21/26
	1008_HuTotalProfile_Run1_22, 12296	-.LVINGNPITIFQER. 12296.-	1614.8710	2	4.1293	0.0000	1514.0	1	21/26
	1008_HuTotalProfile_Run1_22, 14034	-.LVINGNPITIFQER. 14034.-	1614.8710	2	3.1570	0.0000	706.9	1	16/26
	1008_HuTotalProfile_Run1_22, 14071	-.LVINGNPITIFQER. 14071.-	1614.8710	2	3.2808	0.0000	736.9	1	18/26
	1008_HuTotalProfile_Run1_22, 14194	-.LVINGNPITIFQER. 14194.-	1614.8710	2	2.8026	0.0000	752.6	1	16/26
	1008_HuTotalProfile_Run1_22, 14203	-.LVINGNPITIFQER. 14203.-	1614.8710	2	2.6878	0.0000	540.3	1	14/26
	1008_HuTotalProfile_Run1_21, 11987	-.LVINGNPITIFQER. 11987.-	1614.8710	2	4.3619	0.0000	1858.9	1	22/26
	1008_HuTotalProfile_Run1_21, 11994	-.LVINGNPITIFQER. 11994.-	1614.8710	2	4.1987	0.0000	1839.3	1	21/26
	1008_HuTotalProfile_Run1_21, 12009	-.LVINGNPITIFQER. 12009.-	1614.8710	2	4.4939	0.0000	1855.0	1	22/26
	1008_HuTotalProfile_Run1_21, 12019	-.LVINGNPITIFQER. 12019.-	1614.8710	2	3.8619	0.0000	1779.1	1	22/26
	1008_HuTotalProfile_Run1_21, 12033	-.LVINGNPITIFQER. 12033.-	1614.8710	2	3.9005	0.0000	1742.4	1	21/26
	1008_HuTotalProfile_Run1_21, 12050	-.LVINGNPITIFQER. 12050.-	1614.8710	2	3.0973	0.0000	1467.3	1	21/26
	1008_HuTotalProfile_Run1_19, 11741	-.LVINGNPITIFQER. 11741.-	1614.8710	2	2.9264	0.0000	341.3	1	12/26
	1008_HuTotalProfile_Run1_19, 11820	-.LVINGNPITIFQER. 11820.-	1614.8710	2	3.1188	0.0000	888.3	1	16/26
	1008_HuTotalProfile_Run1_18, 11755	-.LVINGNPITIFQER. 11755.-	1614.8710	2	2.8340	0.0000	739.9	1	16/26
	1008_HuTotalProfile_Run1_18, 11767	-.LVINGNPITIFQER. 11767.-	1614.8710	2	3.1142	0.0000	569.9	1	14/26
	1008_HuTotalProfile_Run1_15, 12087	-.LVINGNPITIFQER. 12087.-	1614.8710	2	2.5724	0.0000	829.7	1	17/26
	1008_HuTotalProfile_Run1_13, 11785	-.LVINGNPITIFQER. 11785.-	1614.8710	2	3.2540	0.0000	1245.4	1	20/26
	1008_HuTotalProfile_Run1_09, 11699	-.LVINGNPITIFQER. 11699.-	1614.8710	2	3.4427	0.0000	2051.5	1	22/26
	1008_HuTotalProfile_Run1_09, 11727	-.LVINGNPITIFQER. 11727.-	1614.8710	2	3.2485	0.0000	832.0	1	17/26
	1008_HuTotalProfile_Run1_09, 11732	-.LVINGNPITIFQER. 11732.-	1614.8710	2	3.3034	0.0000	1111.3	1	19/26
	1008_HuTotalProfile_Run1_09, 11745	-.LVINGNPITIFQER. 11745.-	1614.8710	2	2.9506	0.0000	1276.3	1	19/26
	1008_HuTotalProfile_Run1_09, 11775	-.LVINGNPITIFQER. 11775.-	1614.8710	2	2.7861	0.0000	611.3	1	14/26
	1008_HuTotalProfile_Run1_08, 11510	-.LVINGNPITIFQER. 11510.-	1614.8710	2	2.9141	0.0000	545.3	1	14/26
	1008_HuTotalProfile_Run1_08, 11530	-.LVINGNPITIFQER. 11530.-	1614.8710	2	2.5078	0.0000	980.2	1	19/26
	1008_HuTotalProfile_Run1_07, 12442	-.LVINGNPITIFQER. 12442.-	1614.8710	2	3.7022	0.0000	1683.5	1	21/26
	1008_HuTotalProfile_Run1_07, 12486	-.LVINGNPITIFQER. 12486.-	1614.8710	2	3.7895	0.0000	1387.3	1	21/26
	1008_HuTotalProfile_Run1_04, 11390	-.LVINGNPITIFQER. 11390.-	1614.8710	2	3.1939	0.0000	1014.6	1	18/26
	1008_HuTotalProfile_Run1_04, 11404	-.LVINGNPITIFQER. 11404.-	1614.8710	2	2.5949	0.0000	675.0	1	15/26
	1008_HuTotalProfile_Run1_47, 8321	-.GALQNIIPASTGAAK. 8321.-	1412.6174	2	2.8665	0.0000	442.2	1	16/28
	1008_HuTotalProfile_Run1_47, 8325	-.GALQNIIPASTGAAK. 8325.-	1412.6174	2	3.8049	0.0000	741.9	1	17/28
	1008_HuTotalProfile_Run1_46, 7759	-.GALQNIIPASTGAAK. 7759.-	1412.6174	2	3.1941	0.0000	506.5	1	17/28
	1008_HuTotalProfile_Run1_46, 7774	-.GALQNIIPASTGAAK. 7774.-	1412.6174	2	3.3386	0.0000	724.4	1	19/28
	1008_HuTotalProfile_Run1_46, 7797	-.GALQNIIPASTGAAK. 7797.-	1412.6174	2	3.5966	0.0000	683.8	1	19/28
	1008_HuTotalProfile_Run1_45, 8155	-.GALQNIIPASTGAAK. 8155.-	1412.6174	2	2.8428	0.0000	449.9	1	17/28
	1008_HuTotalProfile_Run1_45, 8178	-.GALQNIIPASTGAAK. 8178.-	1412.6174	2	3.4207	0.0000	600.7	1	18/28
	1008_HuTotalProfile_Run1_45, 8189	-.GALQNIIPASTGAAK. 8189.-	1412.6174	2	3.4994	0.0000	743.4	1	19/28
	1008_HuTotalProfile_Run1_45, 8199	-.GALQNIIPASTGAAK. 8199.-	1412.6174	2	2.9941	0.0000	459.3	1	17/28
	1008_HuTotalProfile_Run1_45, 8219	-.GALQNIIPASTGAAK. 8219.-	1412.6174	2	2.8611	0.0000	420.5	1	16/28
	1008_HuTotalProfile_Run1_42, 7923	-.GALQNIIPASTGAAK. 7923.-	1412.6174	2	2.7508	0.0000	362.1	1	14/28
	1008_HuTotalProfile_Run1_37, 8125	-.GALQNIIPASTGAAK. 8125.-	1412.6174	2	2.8301	0.0000	307.8	1	13/28
	1008_HuTotalProfile_Run1_36,7993-7995	-.GALQNIIPASTGAAK.7993-7995.-	1412.6174	2	2.7808	0.0000	716.9	1	20/28
	1008_HuTotalProfile_Run1_36, 8009	-.GALQNIIPASTGAAK. 8009.-	1412.6174	2	3.6454	0.0000	574.8	1	18/28
	1008_HuTotalProfile_Run1_35, 8490	-.GALQNIIPASTGAAK. 8490.-	1412.6174	2	3.1788	0.0000	743.3	1	18/28
	1008_HuTotalProfile_Run1_33, 8444	-.GALQNIIPASTGAAK. 8444.-	1412.6174	2	2.7234	0.0000	382.0	1	14/28
	1008_HuTotalProfile_Run1_33, 8457	-.GALQNIIPASTGAAK. 8457.-	1412.6174	2	3.0874	0.0000	439.8	1	15/28
	1008_HuTotalProfile_Run1_33, 8466	-.GALQNIIPASTGAAK. 8466.-	1412.6174	2	3.3748	0.0000	445.1	1	16/28
	1008_HuTotalProfile_Run1_31, 8247	-.GALQNIIPASTGAAK. 8247.-	1412.6174	2	3.1950	0.0000	391.7	1	15/28
	1008_HuTotalProfile_Run1_30, 8983	-.GALQNIIPASTGAAK. 8983.-	1412.6174	2	3.2083	0.0000	434.4	1	15/28
	1008_HuTotalProfile_Run1_30, 9016	-.GALQNIIPASTGAAK. 9016.-	1412.6174	2	3.6005	0.0000	920.2	1	20/28
	1008_HuTotalProfile_Run1_30, 9027	-.GALQNIIPASTGAAK. 9027.-	1412.6174	2	3.1630	0.0000	483.6	1	16/28
	1008_HuTotalProfile_Run1_30, 9036	-.GALQNIIPASTGAAK. 9036.-	1412.6174	2	3.4281	0.0000	527.6	1	17/28
	1008_HuTotalProfile_Run1_29, 8198	-.GALQNIIPASTGAAK. 8198.-	1412.6174	2	3.6222	0.0000	879.5	1	19/28
	1008_HuTotalProfile_Run1_29, 8257	-.GALQNIIPASTGAAK. 8257.-	1412.6174	2	3.7885	0.0000	915.0	1	19/28
	1008_HuTotalProfile_Run1_29, 8279	-.GALQNIIPASTGAAK. 8279.-	1412.6174	2	3.5826	0.0000	725.7	1	17/28
	1008_HuTotalProfile_Run1_29, 8308	-.GALQNIIPASTGAAK. 8308.-	1412.6174	2	2.6397	0.0000	305.3	1	13/28
	1008_HuTotalProfile_Run1_28, 8661	-.GALQNIIPASTGAAK. 8661.-	1412.6174	2	3.3830	0.0000	548.7	1	17/28
	1008_HuTotalProfile_Run1_28, 8689	-.GALQNIIPASTGAAK. 8689.-	1412.6174	2	3.3507	0.0000	501.8	1	17/28
	1008_HuTotalProfile_Run1_28, 8701	-.GALQNIIPASTGAAK. 8701.-	1412.6174	2	2.6240	0.0000	354.1	1	15/28
	1008_HuTotalProfile_Run1_28, 8712	-.GALQNIIPASTGAAK. 8712.-	1412.6174	2	3.8873	0.0000	582.8	1	18/28
	1008_HuTotalProfile_Run1_28, 8811	-.GALQNIIPASTGAAK. 8811.-	1412.6174	2	3.3931	0.0000	543.4	1	18/28
	1008_HuTotalProfile_Run1_27, 8255	-.GALQNIIPASTGAAK. 8255.-	1412.6174	2	3.0079	0.0000	337.7	1	13/28
	1008_HuTotalProfile_Run1_27,8266-8267	-.GALQNIIPASTGAAK.8266-8267.-	1412.6174	2	3.0748	0.0000	571.5	1	18/28
	1008_HuTotalProfile_Run1_27, 8277	-.GALQNIIPASTGAAK. 8277.-	1412.6174	2	3.5894	0.0000	479.5	1	15/28
	1008_HuTotalProfile_Run1_27, 8287	-.GALQNIIPASTGAAK. 8287.-	1412.6174	2	2.7453	0.0000	541.6	1	16/28
	1008_HuTotalProfile_Run1_27, 8303	-.GALQNIIPASTGAAK. 8303.-	1412.6174	2	3.2847	0.0000	547.3	1	17/28
	1008_HuTotalProfile_Run1_26,8536-8537	-.GALQNIIPASTGAAK.8536-8537.-	1412.6174	2	3.1322	0.0000	325.7	1	14/28
	1008_HuTotalProfile_Run1_26, 8555	-.GALQNIIPASTGAAK. 8555.-	1412.6174	2	3.5408	0.0000	396.3	1	15/28
	1008_HuTotalProfile_Run1_26, 8599	-.GALQNIIPASTGAAK. 8599.-	1412.6174	2	3.1326	0.0000	527.5	1	17/28
	1008_HuTotalProfile_Run1_26, 8698	-.GALQNIIPASTGAAK. 8698.-	1412.6174	2	2.8540	0.0000	552.5	1	17/28
	1008_HuTotalProfile_Run1_25, 8304	-.GALQNIIPASTGAAK. 8304.-	1412.6174	2	3.0557	0.0000	718.2	1	17/28
	1008_HuTotalProfile_Run1_25, 8330	-.GALQNIIPASTGAAK. 8330.-	1412.6174	2	3.2340	0.0000	448.8	1	16/28
	1008_HuTotalProfile_Run1_25, 8341	-.GALQNIIPASTGAAK. 8341.-	1412.6174	2	3.6560	0.0000	497.5	1	16/28
	1008_HuTotalProfile_Run1_25, 8373	-.GALQNIIPASTGAAK. 8373.-	1412.6174	2	3.0451	0.0000	527.4	1	16/28
	1008_HuTotalProfile_Run1_24, 8706	-.GALQNIIPASTGAAK. 8706.-	1412.6174	2	2.7149	0.0000	460.5	1	15/28
	1008_HuTotalProfile_Run1_24, 8721	-.GALQNIIPASTGAAK. 8721.-	1412.6174	2	2.9067	0.0000	417.0	1	15/28
	1008_HuTotalProfile_Run1_24, 8732	-.GALQNIIPASTGAAK. 8732.-	1412.6174	2	2.9535	0.0000	353.5	1	15/28
	1008_HuTotalProfile_Run1_23, 8258	-.GALQNIIPASTGAAK. 8258.-	1412.6174	2	4.1706	0.0000	615.5	1	18/28
	1008_HuTotalProfile_Run1_23, 8268	-.GALQNIIPASTGAAK. 8268.-	1412.6174	2	3.7415	0.0000	697.0	1	19/28
	1008_HuTotalProfile_Run1_23, 8281	-.GALQNIIPASTGAAK. 8281.-	1412.6174	2	2.9581	0.0000	520.9	1	16/28
	1008_HuTotalProfile_Run1_23, 8294	-.GALQNIIPASTGAAK. 8294.-	1412.6174	2	2.7358	0.0000	595.3	1	17/28
	1008_HuTotalProfile_Run1_23, 8751	-.GALQNIIPASTGAAK. 8751.-	1412.6174	2	2.7311	0.0000	481.6	1	15/28
	1008_HuTotalProfile_Run1_23, 8762	-.GALQNIIPASTGAAK. 8762.-	1412.6174	2	3.9397	0.0000	686.0	1	18/28
	1008_HuTotalProfile_Run1_23, 8806	-.GALQNIIPASTGAAK. 8806.-	1412.6174	2	3.3708	0.0000	697.8	1	18/28
	1008_HuTotalProfile_Run1_22, 8509	-.GALQNIIPASTGAAK. 8509.-	1412.6174	2	2.7848	0.0000	792.1	1	18/28
	1008_HuTotalProfile_Run1_22, 8557	-.GALQNIIPASTGAAK. 8557.-	1412.6174	2	2.9406	0.0000	567.3	1	17/28
	1008_HuTotalProfile_Run1_22, 8645	-.GALQNIIPASTGAAK. 8645.-	1412.6174	2	2.5638	0.0000	515.4	1	16/28
	1008_HuTotalProfile_Run1_22, 9099	-.GALQNIIPASTGAAK. 9099.-	1412.6174	2	3.0037	0.0000	487.3	1	15/28
	1008_HuTotalProfile_Run1_21, 8808	-.GALQNIIPASTGAAK. 8808.-	1412.6174	2	3.1378	0.0000	352.8	1	14/28
	1008_HuTotalProfile_Run1_21, 8817	-.GALQNIIPASTGAAK. 8817.-	1412.6174	2	2.9962	0.0000	597.3	1	17/28
	1008_HuTotalProfile_Run1_21, 8820	-.GALQNIIPASTGAAK. 8820.-	1412.6174	2	4.2064	0.0000	609.9	1	18/28
	1008_HuTotalProfile_Run1_21, 8830	-.GALQNIIPASTGAAK. 8830.-	1412.6174	2	3.4183	0.0000	598.6	1	18/28
	1008_HuTotalProfile_Run1_18, 8500	-.GALQNIIPASTGAAK. 8500.-	1412.6174	2	3.5242	0.0000	631.4	1	17/28
	1008_HuTotalProfile_Run1_14, 8443	-.GALQNIIPASTGAAK. 8443.-	1412.6174	2	2.8783	0.0000	367.9	1	14/28
	1008_HuTotalProfile_Run1_07, 8958	-.GALQNIIPASTGAAK. 8958.-	1412.6174	2	2.9537	0.0000	385.0	1	15/28
	1008_HuTotalProfile_Run1_07, 8985	-.GALQNIIPASTGAAK. 8985.-	1412.6174	2	3.3812	0.0000	739.4	1	18/28
	1008_HuTotalProfile_Run1_07, 9005	-.GALQNIIPASTGAAK. 9005.-	1412.6174	2	3.1001	0.0000	489.2	1	16/28
	1008_HuTotalProfile_Run1_07, 9018	-.GALQNIIPASTGAAK. 9018.-	1412.6174	2	2.7570	0.0000	569.0	1	17/28
	1008_HuTotalProfile_Run1_07, 9030	-.GALQNIIPASTGAAK. 9030.-	1412.6174	2	3.4900	0.0000	482.8	1	16/28
	1008_HuTotalProfile_Run1_07, 9073	-.GALQNIIPASTGAAK. 9073.-	1412.6174	2	2.8831	0.0000	441.8	1	16/28
	1008_HuTotalProfile_Run1_46, 3998	-.VVDLM(so)AHM(so)ASK. 3998.-	1234.4724	2	3.8801	0.0000	416.6	1	14/20
	1008_HuTotalProfile_Run1_46, 4014	-.VVDLM(so)AHM(so)ASK. 4014.-	1234.4724	2	2.9395	0.0000	474.4	1	15/20
	1008_HuTotalProfile_Run1_46, 4024	-.VVDLM(so)AHM(so)ASK. 4024.-	1234.4724	2	2.7783	0.0000	484.6	1	15/20
	1008_HuTotalProfile_Run1_46, 4035	-.VVDLM(so)AHM(so)ASK. 4035.-	1234.4724	2	2.9677	0.0000	459.5	1	15/20
	1008_HuTotalProfile_Run1_45, 4538	-.VVDLM(so)AHM(so)ASK. 4538.-	1234.4724	2	3.1883	0.0000	598.8	1	16/20
	1008_HuTotalProfile_Run1_45, 4545	-.VVDLM(so)AHM(so)ASK. 4545.-	1234.4724	2	3.4927	0.0000	422.5	1	14/20
	1008_HuTotalProfile_Run1_28, 4883	-.VVDLM(so)AHM(so)ASK. 4883.-	1234.4724	2	3.0675	0.0000	718.3	1	15/20
	1008_HuTotalProfile_Run1_28, 4890	-.VVDLM(so)AHM(so)ASK. 4890.-	1234.4724	2	2.8630	0.0000	350.8	1	12/20
	1008_HuTotalProfile_Run1_26, 4668	-.VVDLM(so)AHM(so)ASK. 4668.-	1234.4724	2	2.6569	0.0000	510.3	1	15/20
	1008_HuTotalProfile_Run1_26, 4681	-.VVDLM(so)AHM(so)ASK. 4681.-	1234.4724	2	2.7277	0.0000	588.6	1	16/20
	1008_HuTotalProfile_Run1_26,4692-4693	-.VVDLM(so)AHM(so)ASK.4692-4693.-	1234.4724	2	2.8780	0.0000	600.1	1	16/20
	1008_HuTotalProfile_Run1_26, 4703	-.VVDLM(so)AHM(so)ASK. 4703.-	1234.4724	2	2.8008	0.0000	406.4	1	14/20
	1008_HuTotalProfile_Run1_23, 4419	-.VVDLM(so)AHM(so)ASK. 4419.-	1234.4724	2	3.4531	0.0000	618.7	1	16/20
	1008_HuTotalProfile_Run1_23, 4443	-.VVDLM(so)AHM(so)ASK. 4443.-	1234.4724	2	3.4060	0.0000	459.9	1	15/20
	1008_HuTotalProfile_Run1_23, 4454	-.VVDLM(so)AHM(so)ASK. 4454.-	1234.4724	2	3.3065	0.0000	738.5	1	16/20
	1008_HuTotalProfile_Run1_23, 4843	-.VVDLM(so)AHM(so)ASK. 4843.-	1234.4724	2	2.6392	0.0000	120.0	1	11/20
	1008_HuTotalProfile_Run1_22, 4471	-.VVDLM(so)AHM(so)ASK. 4471.-	1234.4724	2	2.6933	0.0000	410.8	1	14/20
	1008_HuTotalProfile_Run1_22, 4483	-.VVDLM(so)AHM(so)ASK. 4483.-	1234.4724	2	3.2054	0.0000	563.2	1	16/20
	1008_HuTotalProfile_Run1_22, 4497	-.VVDLM(so)AHM(so)ASK. 4497.-	1234.4724	2	3.2721	0.0000	471.2	1	14/20
	1008_HuTotalProfile_Run1_22, 4531	-.VVDLM(so)AHM(so)ASK. 4531.-	1234.4724	2	2.9838	0.0000	644.8	1	16/20
	1008_HuTotalProfile_Run1_21, 4900	-.VVDLM(so)AHM(so)ASK. 4900.-	1234.4724	2	2.9651	0.0000	512.2	1	15/20
	1008_HuTotalProfile_Run1_21, 4935	-.VVDLM(so)AHM(so)ASK. 4935.-	1234.4724	2	2.6978	0.0000	343.6	1	13/20
	1008_HuTotalProfile_Run1_37, 3866	-.YDNSLK. 3866.-	739.7972	1	1.7727	0.0000	322.2	1	8/10
	1008_HuTotalProfile_Run1_23, 3887	-.YDNSLK. 3887.-	739.7972	1	1.9438	0.0000	436.9	1	8/10
	1008_HuTotalProfile_Run1_23, 3905	-.YDNSLK. 3905.-	739.7972	1	1.8647	0.0000	399.7	1	8/10
	1008_HuTotalProfile_Run1_23, 3915	-.YDNSLK. 3915.-	739.7972	1	1.9423	0.0000	414.0	1	8/10
	1008_HuTotalProfile_Run1_22, 3933	-.YDNSLK. 3933.-	739.7972	1	1.8041	0.0000	426.6	1	8/10
	1008_HuTotalProfile_Run1_22, 3948	-.YDNSLK. 3948.-	739.7972	1	1.7556	0.0000	406.2	1	8/10
	1008_HuTotalProfile_Run1_22, 3959	-.YDNSLK. 3959.-	739.7972	1	1.7831	0.0000	397.6	1	8/10
	1008_HuTotalProfile_Run1_36, 12067	-.VIHDNFGIVEGLM(so)TTVHAITATQK. 12067.-	2612.9870	3	4.2611	0.0000	588.8	1	32/92
	1008_HuTotalProfile_Run1_36, 12114	-.VIHDNFGIVEGLM(so)TTVHAITATQK. 12114.-	2612.9870	3	4.2137	0.0000	492.9	1	29/92
	1008_HuTotalProfile_Run1_29, 12264	-.VIHDNFGIVEGLM(so)TTVHAITATQK. 12264.-	2612.9870	3	4.0468	0.0000	563.2	1	29/92
	1008_HuTotalProfile_Run1_23, 10314	-.VIHDNFGIVEGLM(so)TTVHAITATQK. 10314.-	2612.9870	3	4.5699	0.0000	676.1	1	31/92
	1008_HuTotalProfile_Run1_23, 10332	-.VIHDNFGIVEGLM(so)TTVHAITATQK. 10332.-	2612.9870	3	5.5368	0.0000	902.2	1	33/92
	1008_HuTotalProfile_Run1_23, 12283	-.VIHDNFGIVEGLM(so)TTVHAITATQK. 12283.-	2612.9870	3	4.0133	0.0000	570.2	1	32/92
	1008_HuTotalProfile_Run1_23, 12298	-.VIHDNFGIVEGLM(so)TTVHAITATQK. 12298.-	2612.9870	3	4.5339	0.0000	705.7	1	35/92
	1008_HuTotalProfile_Run1_23, 12306	-.VIHDNFGIVEGLM(so)TTVHAITATQK. 12306.-	2612.9870	3	4.7433	0.0000	600.8	1	31/92
	1008_HuTotalProfile_Run1_23, 12308	-.VIHDNFGIVEGLM(so)TTVHAITATQK. 12308.-	2612.9870	3	5.2641	0.0000	663.9	1	33/92
	1008_HuTotalProfile_Run1_22, 12681	-.VIHDNFGIVEGLM(so)TTVHAITATQK. 12681.-	2612.9870	3	4.1198	0.0000	494.3	1	29/92
	1008_HuTotalProfile_Run1_22, 12693	-.VIHDNFGIVEGLM(so)TTVHAITATQK. 12693.-	2612.9870	3	4.7182	0.0000	688.3	1	32/92
	1008_HuTotalProfile_Run1_22, 12715	-.VIHDNFGIVEGLM(so)TTVHAITATQK. 12715.-	2612.9870	3	5.1833	0.0000	847.7	1	38/92
	1008_HuTotalProfile_Run1_33, 8744	-.VPTANVSVVDLTCR. 8744.-	1531.7306	2	3.1906	0.0000	795.9	1	16/26
	1008_HuTotalProfile_Run1_33, 8758	-.VPTANVSVVDLTCR. 8758.-	1531.7306	2	3.1615	0.0000	733.2	1	17/26
	1008_HuTotalProfile_Run1_28, 9008	-.VPTANVSVVDLTCR. 9008.-	1531.7306	2	3.1326	0.0000	791.9	1	16/26
	1008_HuTotalProfile_Run1_28, 9018	-.VPTANVSVVDLTCR. 9018.-	1531.7306	2	3.2753	0.0000	854.6	1	17/26
	1008_HuTotalProfile_Run1_28, 9028	-.VPTANVSVVDLTCR. 9028.-	1531.7306	2	3.4750	0.0000	833.4	1	17/26
	1008_HuTotalProfile_Run1_26, 8882	-.VPTANVSVVDLTCR. 8882.-	1531.7306	2	3.7283	0.0000	1122.8	1	18/26
	1008_HuTotalProfile_Run1_26, 8890	-.VPTANVSVVDLTCR. 8890.-	1531.7306	2	3.9372	0.0000	1245.6	1	19/26
	1008_HuTotalProfile_Run1_26, 8907	-.VPTANVSVVDLTCR. 8907.-	1531.7306	2	3.5626	0.0000	1036.3	1	18/26
	1008_HuTotalProfile_Run1_23, 8663	-.VPTANVSVVDLTCR. 8663.-	1531.7306	2	3.3652	0.0000	1276.1	1	18/26
	1008_HuTotalProfile_Run1_23, 8678	-.VPTANVSVVDLTCR. 8678.-	1531.7306	2	3.6756	0.0000	1359.7	1	18/26
	1008_HuTotalProfile_Run1_23, 8690	-.VPTANVSVVDLTCR. 8690.-	1531.7306	2	4.3175	0.0000	1086.9	1	18/26
	1008_HuTotalProfile_Run1_23, 8745	-.VPTANVSVVDLTCR. 8745.-	1531.7306	2	2.8791	0.0000	1213.1	1	18/26
	1008_HuTotalProfile_Run1_22, 8870	-.VPTANVSVVDLTCR. 8870.-	1531.7306	2	3.2720	0.0000	944.8	1	17/26
	1008_HuTotalProfile_Run1_22, 8883	-.VPTANVSVVDLTCR. 8883.-	1531.7306	2	3.7215	0.0000	1039.5	1	17/26
	1008_HuTotalProfile_Run1_22, 8898	-.VPTANVSVVDLTCR. 8898.-	1531.7306	2	4.0948	0.0000	1181.7	1	18/26
	1008_HuTotalProfile_Run1_22, 8909	-.VPTANVSVVDLTCR. 8909.-	1531.7306	2	3.6170	0.0000	1132.8	1	18/26
	1008_HuTotalProfile_Run1_22, 8919	-.VPTANVSVVDLTCR. 8919.-	1531.7306	2	3.5030	0.0000	873.0	1	17/26
	1008_HuTotalProfile_Run1_22, 8931	-.VPTANVSVVDLTCR. 8931.-	1531.7306	2	3.7902	0.0000	1047.8	1	18/26
	1008_HuTotalProfile_Run1_22, 8964	-.VPTANVSVVDLTCR. 8964.-	1531.7306	2	4.0535	0.0000	1078.6	1	18/26
	1008_HuTotalProfile_Run1_21, 9147	-.VPTANVSVVDLTCR. 9147.-	1531.7306	2	2.9793	0.0000	1030.5	1	18/26
	1008_HuTotalProfile_Run1_28, 5133	-.VVDLM(so)AHM(so)ASKE. 5133.-	1363.5869	2	2.8686	0.0000	192.3	1	12/22
	1008_HuTotalProfile_Run1_26, 4839	-.VVDLM(so)AHM(so)ASKE. 4839.-	1363.5869	2	3.1930	0.0000	298.6	1	14/22
	1008_HuTotalProfile_Run1_26, 4869	-.VVDLM(so)AHM(so)ASKE. 4869.-	1363.5869	2	3.4379	0.0000	278.2	1	14/22
	1008_HuTotalProfile_Run1_26, 4881	-.VVDLM(so)AHM(so)ASKE. 4881.-	1363.5869	2	2.8464	0.0000	321.0	1	15/22
	1008_HuTotalProfile_Run1_26, 4892	-.VVDLM(so)AHM(so)ASKE. 4892.-	1363.5869	2	3.2714	0.0000	301.9	1	15/22
	1008_HuTotalProfile_Run1_26, 4903	-.VVDLM(so)AHM(so)ASKE. 4903.-	1363.5869	2	2.9343	0.0000	370.5	1	16/22
	1008_HuTotalProfile_Run1_23, 4583	-.VVDLM(so)AHM(so)ASKE. 4583.-	1363.5869	2	3.2944	0.0000	383.6	1	16/22
	1008_HuTotalProfile_Run1_23, 4595	-.VVDLM(so)AHM(so)ASKE. 4595.-	1363.5869	2	2.5032	0.0000	342.1	1	15/22
	1008_HuTotalProfile_Run1_23, 4606	-.VVDLM(so)AHM(so)ASKE. 4606.-	1363.5869	2	3.0026	0.0000	424.9	1	15/22
	1008_HuTotalProfile_Run1_23, 4608	-.VVDLM(so)AHM(so)ASKE. 4608.-	1363.5869	2	3.4884	0.0000	465.8	1	16/22
	1008_HuTotalProfile_Run1_23, 4620	-.VVDLM(so)AHM(so)ASKE. 4620.-	1363.5869	2	3.1212	0.0000	337.7	1	15/22
	1008_HuTotalProfile_Run1_22, 4672	-.VVDLM(so)AHM(so)ASKE. 4672.-	1363.5869	2	2.7440	0.0000	501.3	1	16/22
	1008_HuTotalProfile_Run1_22, 4680	-.VVDLM(so)AHM(so)ASKE. 4680.-	1363.5869	2	2.9708	0.0000	283.9	1	14/22
	1008_HuTotalProfile_Run1_22, 4691	-.VVDLM(so)AHM(so)ASKE. 4691.-	1363.5869	2	2.7470	0.0000	325.5	1	15/22
	1008_HuTotalProfile_Run1_26, 3178	-.AGAHLQGGAK. 3178.-	910.0134	2	3.3232	0.0000	835.7	1	15/18
	1008_HuTotalProfile_Run1_23, 3322	-.AGAHLQGGAK. 3322.-	910.0134	2	2.8453	0.0000	1057.6	1	16/18
	1008_HuTotalProfile_Run1_23, 3344	-.AGAHLQGGAK. 3344.-	910.0134	2	2.6560	0.0000	733.1	1	14/18
	1008_HuTotalProfile_Run1_22, 2980	-.AGAHLQGGAK. 2980.-	910.0134	2	3.0657	0.0000	1065.9	1	16/18
	1008_HuTotalProfile_Run1_22, 2991	-.AGAHLQGGAK. 2991.-	910.0134	2	3.1566	0.0000	1258.6	1	17/18
	1008_HuTotalProfile_Run1_22, 3002	-.AGAHLQGGAK. 3002.-	910.0134	2	3.1395	0.0000	1146.3	1	17/18
	1008_HuTotalProfile_Run1_22, 3012	-.AGAHLQGGAK. 3012.-	910.0134	2	3.0050	0.0000	1263.4	1	17/18
	1008_HuTotalProfile_Run1_21, 3651	-.AGAHLQGGAK. 3651.-	910.0134	2	2.7660	0.0000	750.5	1	15/18
	1008_HuTotalProfile_Run1_21, 3682	-.AGAHLQGGAK. 3682.-	910.0134	2	3.1208	0.0000	1113.3	1	16/18
	1008_HuTotalProfile_Run1_21, 3704	-.AGAHLQGGAK. 3704.-	910.0134	2	2.8349	0.0000	1091.1	1	16/18
	1008_HuTotalProfile_Run1_07, 3167	-.AGAHLQGGAK. 3167.-	910.0134	2	2.7369	0.0000	565.2	1	14/18
	1008_HuTotalProfile_Run1_07, 3203	-.AGAHLQGGAK. 3203.-	910.0134	2	2.5496	0.0000	599.6	1	14/18
	1008_HuTotalProfile_Run1_26, 5984	-.VVDLM(so)AHMASK. 5984.-	1218.4730	2	2.6807	0.0000	437.6	1	12/20
	1008_HuTotalProfile_Run1_23, 10468	-.LISWYDNEFGYSNR. 10468.-	1764.8755	2	3.6706	0.0000	921.4	1	15/26
	1008_HuTotalProfile_Run1_23, 10471	-.LISWYDNEFGYSNR. 10471.-	1764.8755	2	4.1118	0.0000	1990.2	1	20/26
	1008_HuTotalProfile_Run1_23, 10482	-.LISWYDNEFGYSNR. 10482.-	1764.8755	2	3.4534	0.0000	1146.4	1	16/26
	1008_HuTotalProfile_Run1_23, 10493	-.LISWYDNEFGYSNR. 10493.-	1764.8755	2	3.0574	0.0000	1289.3	1	17/26
	1008_HuTotalProfile_Run1_23, 10505	-.LISWYDNEFGYSNR. 10505.-	1764.8755	2	3.0036	0.0000	1011.1	1	15/26
	1008_HuTotalProfile_Run1_22, 10823	-.LISWYDNEFGYSNR. 10823.-	1764.8755	2	3.9097	0.0000	1497.9	1	18/26
	1008_HuTotalProfile_Run1_22, 10845	-.LISWYDNEFGYSNR. 10845.-	1764.8755	2	3.2690	0.0000	1086.2	1	16/26
	1008_HuTotalProfile_Run1_22, 10922	-.LISWYDNEFGYSNR. 10922.-	1764.8755	2	2.9620	0.0000	1166.3	1	16/26
	1008_HuTotalProfile_Run1_23, 12421	-.VIHDNFGIVEGLM(so)TTVHAITATQK. 12421.-	2612.9870	2	5.6094	0.0000	819.4	1	25/46
	1008_HuTotalProfile_Run1_22, 12765	-.VIHDNFGIVEGLM(so)TTVHAITATQK. 12765.-	2612.9870	2	5.5980	0.0000	767.7	1	24/46
	1008_HuTotalProfile_Run1_22, 12776	-.VIHDNFGIVEGLM(so)TTVHAITATQK. 12776.-	2612.9870	2	6.3187	0.0000	868.2	1	24/46
	1008_HuTotalProfile_Run1_22, 12787	-.VIHDNFGIVEGLM(so)TTVHAITATQK. 12787.-	2612.9870	2	5.9083	0.0000	770.1	1	21/46
	1008_HuTotalProfile_Run1_23, 13868	-.VIHDNFGIVEGLMTTVHAITATQK. 13868.-	2596.9875	3	4.5709	0.0000	974.2	1	35/92
	1008_HuTotalProfile_Run1_22,14232-14233	-.VIHDNFGIVEGLMTTVHAITATQK.14232-14233.-	2596.9875	3	6.2619	0.0000	1237.5	1	42/92
	1008_HuTotalProfile_Run1_22, 14244	-.VIHDNFGIVEGLMTTVHAITATQK. 14244.-	2596.9875	3	5.8998	0.0000	1369.8	1	41/92
	1008_HuTotalProfile_Run1_23, 8101	-.RVIISAPSADAPM(so)FVM(so)GVNHEK. 8101.-	2402.7797	3	5.2628	0.0000	1747.2	1	38/84
	1008_HuTotalProfile_Run1_23, 8115	-.RVIISAPSADAPM(so)FVM(so)GVNHEK. 8115.-	2402.7797	3	4.5479	0.0000	1442.6	1	38/84
	1008_HuTotalProfile_Run1_23, 8127	-.RVIISAPSADAPM(so)FVM(so)GVNHEK. 8127.-	2402.7797	3	4.1839	0.0000	668.6	1	32/84
	1008_HuTotalProfile_Run1_22, 8396	-.RVIISAPSADAPM(so)FVM(so)GVNHEK. 8396.-	2402.7797	3	4.6394	0.0000	1155.1	1	36/84
	1008_HuTotalProfile_Run1_22, 8413	-.RVIISAPSADAPM(so)FVM(so)GVNHEK. 8413.-	2402.7797	3	4.2835	0.0000	734.2	1	33/84
	1008_HuTotalProfile_Run1_22, 8425	-.RVIISAPSADAPM(so)FVM(so)GVNHEK. 8425.-	2402.7797	3	5.4065	0.0000	1194.2	1	36/84
	1008_HuTotalProfile_Run1_23, 8622	-.VIISAPSADAPM(so)FVM(so)GVNHEK. 8622.-	2246.5933	2	4.2908	0.0000	417.0	1	16/40
	1008_HuTotalProfile_Run1_23, 8633	-.VIISAPSADAPM(so)FVM(so)GVNHEK. 8633.-	2246.5933	2	4.4676	0.0000	506.8	1	20/40
	1008_HuTotalProfile_Run1_23, 8646	-.VIISAPSADAPM(so)FVM(so)GVNHEK. 8646.-	2246.5933	2	4.8498	0.0000	387.1	1	19/40
	1008_HuTotalProfile_Run1_23, 8655	-.VIISAPSADAPM(so)FVM(so)GVNHEK. 8655.-	2246.5933	2	3.8092	0.0000	307.2	1	14/40
	1008_HuTotalProfile_Run1_22, 8903	-.VIISAPSADAPM(so)FVM(so)GVNHEK. 8903.-	2246.5933	2	3.9673	0.0000	645.0	1	20/40
	1008_HuTotalProfile_Run1_22, 8916	-.VIISAPSADAPM(so)FVM(so)GVNHEK. 8916.-	2246.5933	2	4.5794	0.0000	787.0	1	21/40
	1008_HuTotalProfile_Run1_22, 8929	-.VIISAPSADAPM(so)FVM(so)GVNHEK. 8929.-	2246.5933	2	3.8806	0.0000	404.1	1	17/40
	1008_HuTotalProfile_Run1_22, 8951	-.VIISAPSADAPM(so)FVM(so)GVNHEK. 8951.-	2246.5933	2	3.2444	0.0000	303.4	1	14/40
	1008_HuTotalProfile_Run1_22, 8963	-.VIISAPSADAPM(so)FVM(so)GVNHEK. 8963.-	2246.5933	2	3.6774	0.0000	391.6	1	15/40
	1008_HuTotalProfile_Run1_22, 8984	-.VIISAPSADAPM(so)FVM(so)GVNHEK. 8984.-	2246.5933	2	3.6158	0.0000	496.8	1	17/40
	1008_HuTotalProfile_Run1_22, 10013	-.RVIISAPSADAPMFVMGVNHEK. 10013.-	2370.7810	3	5.6355	0.0000	1791.6	1	38/84
	1008_HuTotalProfile_Run1_22, 11045	-.LVINGNPITIFQERDPSK. 11045.-	2042.3251	2	2.8767	0.0000	500.7	1	16/34
	1008_HuTotalProfile_Run1_22, 11094	-.LVINGNPITIFQERDPSK. 11094.-	2042.3251	2	3.1195	0.0000	427.7	1	16/34
	1008_HuTotalProfile_Run1_22, 11483	-.WGDAGAEYVVESTGVFTTM(so)EK. 11483.-	2294.4803	2	5.9688	0.0000	1486.6	1	23/40
	1008_HuTotalProfile_Run1_22, 11490	-.WGDAGAEYVVESTGVFTTM(so)EK. 11490.-	2294.4803	2	6.4447	0.0000	1812.1	1	24/40
	1008_HuTotalProfile_Run1_22, 11501	-.WGDAGAEYVVESTGVFTTM(so)EK. 11501.-	2294.4803	2	6.8054	0.0000	2442.7	1	27/40
	1008_HuTotalProfile_Run1_22,11515-11516	-.WGDAGAEYVVESTGVFTTM(so)EK.11515-11516.-	2294.4803	2	5.4745	0.0000	1977.7	1	24/40
	1008_HuTotalProfile_Run1_22, 11538	-.WGDAGAEYVVESTGVFTTM(so)EK. 11538.-	2294.4803	2	5.6326	0.0000	1967.7	1	25/40
	1008_HuTotalProfile_Run1_22, 11549	-.WGDAGAEYVVESTGVFTTM(so)EK. 11549.-	2294.4803	2	5.3799	0.0000	1330.9	1	22/40
	1008_HuTotalProfile_Run1_22, 11807	-.LVINGNPITIFQER. 11807.-	1614.8710	3	4.7285	0.0000	1555.1	1	29/52
	1008_HuTotalProfile_Run1_22, 11816	-.LVINGNPITIFQER. 11816.-	1614.8710	3	4.3072	0.0000	1795.2	1	31/52
	1008_HuTotalProfile_Run1_22, 12403	-.WGDAGAEYVVESTGVFTTMEK. 12403.-	2278.4810	2	4.4213	0.0000	697.8	1	16/40
	1008_HuTotalProfile_Run1_22, 12415	-.WGDAGAEYVVESTGVFTTMEK. 12415.-	2278.4810	2	6.1531	0.0000	1811.4	1	24/40
	1008_HuTotalProfile_Run1_22, 12427	-.WGDAGAEYVVESTGVFTTMEK. 12427.-	2278.4810	2	5.7403	0.0000	2066.6	1	25/40
	1008_HuTotalProfile_Run1_22, 12438	-.WGDAGAEYVVESTGVFTTMEK. 12438.-	2278.4810	3	3.7942	0.0000	372.2	1	26/80
	1008_HuTotalProfile_Run1_22, 12445	-.WGDAGAEYVVESTGVFTTMEK. 12445.-	2278.4810	3	4.0420	0.0000	564.5	1	29/80
	1008_HuTotalProfile_Run1_22, 14291	-.VIHDNFGIVEGLMTTVHAITATQK. 14291.-	2596.9875	2	5.4987	0.0000	1885.8	1	26/46
	1008_HuTotalProfile_Run1_22, 14485	-.VDIVAINDPFIDLNYM(so)VYM(so)FQYDSTHGK. 14485.-	3342.7434	3	3.7419	0.0000	225.3	1	18/108
	1008_HuTotalProfile_Run1_22, 3530	-.YDDIKK. 3530.-	781.8772	1	1.8580	0.0000	530.7	1	8/10
	1008_HuTotalProfile_Run1_22, 5717	-.VVDLMAHM(so)ASK. 5717.-	1218.4730	2	3.6311	0.0000	1061.4	1	17/20
	1008_HuTotalProfile_Run1_22, 5730	-.VVDLMAHM(so)ASK. 5730.-	1218.4730	2	3.4698	0.0000	1128.9	1	17/20
	1008_HuTotalProfile_Run1_22, 5740	-.VVDLMAHM(so)ASK. 5740.-	1218.4730	2	3.0711	0.0000	917.7	1	16/20
	1008_HuTotalProfile_Run1_22, 5751	-.VVDLMAHM(so)ASK. 5751.-	1218.4730	2	3.2065	0.0000	918.1	1	16/20
	1008_HuTotalProfile_Run1_22, 5762	-.VVDLMAHM(so)ASK. 5762.-	1218.4730	2	2.9574	0.0000	753.9	1	15/20
	1008_HuTotalProfile_Run1_22, 5769	-.VVDLMAHM(so)ASK. 5769.-	1218.4730	2	2.8095	0.0000	983.2	1	17/20
	1008_HuTotalProfile_Run1_21, 6202	-.VVDLMAHM(so)ASK. 6202.-	1218.4730	2	2.6428	0.0000	891.5	1	16/20
	1008_HuTotalProfile_Run1_22, 5934	-.VVDLMAHM(so)ASKE. 5934.-	1347.5875	2	3.8224	0.0000	807.0	1	17/22
	1008_HuTotalProfile_Run1_22, 5942	-.VVDLMAHM(so)ASKE. 5942.-	1347.5875	2	3.8560	0.0000	912.7	1	18/22
	1008_HuTotalProfile_Run1_22, 5959	-.VVDLMAHM(so)ASKE. 5959.-	1347.5875	2	3.3489	0.0000	933.4	1	17/22
	1008_HuTotalProfile_Run1_22, 5976	-.VVDLMAHM(so)ASKE. 5976.-	1347.5875	2	3.0388	0.0000	840.4	1	17/22
	1008_HuTotalProfile_Run1_22, 7943	-.VVDLMAHMASKE. 7943.-	1331.5881	2	2.5072	0.0000	616.5	1	16/22
	1008_HuTotalProfile_Run1_22, 8024	-.IISNASCTTNCLAPLAK. 8024.-	1835.0802	2	2.9970	0.0000	812.7	1	18/32
	1008_HuTotalProfile_Run1_22, 8039	-.IISNASCTTNCLAPLAK. 8039.-	1835.0802	2	3.0594	0.0000	974.2	1	20/32
	1008_HuTotalProfile_Run1_22, 8051	-.IISNASCTTNCLAPLAK. 8051.-	1835.0802	2	3.1828	0.0000	909.5	1	19/32
	1008_HuTotalProfile_Run1_22, 8062	-.IISNASCTTNCLAPLAK. 8062.-	1835.0802	2	4.1600	0.0000	1304.9	1	22/32
	1008_HuTotalProfile_Run1_22, 8639	-.GALQNIIPASTGAAK. 8639.-	1412.6174	1	2.4170	0.0000	480.6	1	16/28
	1008_HuTotalProfile_Run1_22, 8648	-.GALQNIIPASTGAAK. 8648.-	1412.6174	1	2.5770	0.0000	493.9	1	16/28
	1008_HuTotalProfile_Run1_22, 8661	-.GALQNIIPASTGAAK. 8661.-	1412.6174	1	2.7642	0.0000	415.9	1	15/28
	1008_HuTotalProfile_Run1_22, 9098	-.RVIISAPSADAPMFVM(so)GVNHEK. 9098.-	2386.7803	3	5.7428	0.0000	1589.0	1	36/84
	1008_HuTotalProfile_Run1_22, 9124	-.RVIISAPSADAPMFVM(so)GVNHEK. 9124.-	2386.7803	3	5.2656	0.0000	1974.8	1	39/84
	1008_HuTotalProfile_Run1_22, 9139	-.RVIISAPSADAPMFVM(so)GVNHEK. 9139.-	2386.7803	3	5.2054	0.0000	1992.9	1	39/84
	1008_HuTotalProfile_Run1_22, 9212	-.RVIISAPSADAPM(so)FVMGVNHEK. 9212.-	2386.7803	3	4.6557	0.0000	1302.2	1	36/84
	1008_HuTotalProfile_Run1_22, 9751	-.VIISAPSADAPM(so)FVMGVNHEK. 9751.-	2230.5939	2	4.2377	0.0000	538.4	1	19/40
#11	NP_001419.1| enolase 1; phosphopyruvate hydratase; MYC promoter-binding protein 1; non-neural enolase; 2-phospho-D-glycerate hydro-lyase; tau-crystallin [Homo sapiens] [MASS=47169]					348919.3	31 (31 0 0 0)
	1008_HuTotalProfile_Run1_47, 6933	-.LAQANGWGVM(so)VSHR. 6933.-	1542.7484	2	2.7946	0.0000	1097.7	1	20/26
	1008_HuTotalProfile_Run1_46, 6374	-.LAQANGWGVM(so)VSHR. 6374.-	1542.7484	2	2.6342	0.0000	479.0	1	17/26
	1008_HuTotalProfile_Run1_15, 10752	-.LAQANGWGVM(so)VSHR. 10752.-	1542.7484	2	2.8999	0.0000	1171.3	1	19/26
	1008_HuTotalProfile_Run1_15, 10759	-.LAQANGWGVM(so)VSHR. 10759.-	1542.7484	2	2.6145	0.0000	934.3	1	18/26
	1008_HuTotalProfile_Run1_15, 7088	-.LAQANGWGVM(so)VSHR. 7088.-	1542.7484	2	3.5972	0.0000	1525.6	1	21/26
	1008_HuTotalProfile_Run1_15, 7093	-.LAQANGWGVM(so)VSHR. 7093.-	1542.7484	2	3.2229	0.0000	1549.1	1	20/26
	1008_HuTotalProfile_Run1_15,7110-7111	-.LAQANGWGVM(so)VSHR.7110-7111.-	1542.7484	2	3.4738	0.0000	1463.4	1	20/26
	1008_HuTotalProfile_Run1_43, 9943	-.YISPDQLADLYK. 9943.-	1426.5962	2	2.9698	0.0000	832.2	1	17/22
	1008_HuTotalProfile_Run1_43, 9985	-.YISPDQLADLYK. 9985.-	1426.5962	2	3.1601	0.0000	927.6	1	18/22
	1008_HuTotalProfile_Run1_42, 9666	-.YISPDQLADLYK. 9666.-	1426.5962	2	3.3484	0.0000	687.7	1	17/22
	1008_HuTotalProfile_Run1_42, 9678	-.YISPDQLADLYK. 9678.-	1426.5962	2	3.3376	0.0000	736.7	1	17/22
	1008_HuTotalProfile_Run1_42, 9688	-.YISPDQLADLYK. 9688.-	1426.5962	2	3.7148	0.0000	1008.1	1	19/22
	1008_HuTotalProfile_Run1_42, 9690	-.YISPDQLADLYK. 9690.-	1426.5962	2	3.5940	0.0000	823.0	1	18/22
	1008_HuTotalProfile_Run1_42, 9702	-.YISPDQLADLYK. 9702.-	1426.5962	2	2.7391	0.0000	663.4	1	16/22
	1008_HuTotalProfile_Run1_42, 9713	-.YISPDQLADLYK. 9713.-	1426.5962	2	3.1544	0.0000	885.6	1	18/22
	1008_HuTotalProfile_Run1_41, 9817	-.YISPDQLADLYK. 9817.-	1426.5962	2	2.8084	0.0000	770.6	1	17/22
	1008_HuTotalProfile_Run1_41, 9832	-.YISPDQLADLYK. 9832.-	1426.5962	2	3.0142	0.0000	852.5	1	18/22
	1008_HuTotalProfile_Run1_41, 9845	-.YISPDQLADLYK. 9845.-	1426.5962	2	3.4482	0.0000	755.9	1	17/22
	1008_HuTotalProfile_Run1_41, 9871	-.YISPDQLADLYK. 9871.-	1426.5962	2	2.8761	0.0000	800.9	1	17/22
	1008_HuTotalProfile_Run1_41, 9920	-.YISPDQLADLYK. 9920.-	1426.5962	2	2.5132	0.0000	710.7	1	15/22
	1008_HuTotalProfile_Run1_29, 10071	-.YISPDQLADLYK. 10071.-	1426.5962	2	2.9545	0.0000	589.1	1	15/22
	1008_HuTotalProfile_Run1_29, 10083	-.YISPDQLADLYK. 10083.-	1426.5962	2	2.7804	0.0000	849.7	1	17/22
	1008_HuTotalProfile_Run1_29, 10094	-.YISPDQLADLYK. 10094.-	1426.5962	2	2.9284	0.0000	897.4	1	18/22
	1008_HuTotalProfile_Run1_29, 10104	-.YISPDQLADLYK. 10104.-	1426.5962	2	2.5638	0.0000	830.1	1	17/22
	1008_HuTotalProfile_Run1_27, 10158	-.YISPDQLADLYK. 10158.-	1426.5962	2	3.2190	0.0000	1022.9	1	19/22
	1008_HuTotalProfile_Run1_27, 10167	-.YISPDQLADLYK. 10167.-	1426.5962	2	3.5445	0.0000	757.0	1	17/22
	1008_HuTotalProfile_Run1_27, 10178	-.YISPDQLADLYK. 10178.-	1426.5962	2	2.7823	0.0000	894.6	1	18/22
	1008_HuTotalProfile_Run1_27, 10191	-.YISPDQLADLYK. 10191.-	1426.5962	2	2.8578	0.0000	747.6	1	16/22
	1008_HuTotalProfile_Run1_27, 10198	-.YISPDQLADLYK. 10198.-	1426.5962	2	2.9911	0.0000	922.3	1	17/22
	1008_HuTotalProfile_Run1_27, 10209	-.YISPDQLADLYK. 10209.-	1426.5962	2	2.7065	0.0000	806.5	1	16/22
	1008_HuTotalProfile_Run1_26, 10465	-.YISPDQLADLYK. 10465.-	1426.5962	2	2.5020	0.0000	581.1	1	14/22
	1008_HuTotalProfile_Run1_25, 10220	-.YISPDQLADLYK. 10220.-	1426.5962	2	2.8509	0.0000	1013.2	1	17/22
	1008_HuTotalProfile_Run1_25, 10240	-.YISPDQLADLYK. 10240.-	1426.5962	2	2.5552	0.0000	631.5	1	15/22
	1008_HuTotalProfile_Run1_23, 10249	-.YISPDQLADLYK. 10249.-	1426.5962	2	3.0268	0.0000	817.6	1	17/22
	1008_HuTotalProfile_Run1_23,10271-10272	-.YISPDQLADLYK.10271-10272.-	1426.5962	2	3.4851	0.0000	738.9	1	17/22
	1008_HuTotalProfile_Run1_23, 10285	-.YISPDQLADLYK. 10285.-	1426.5962	2	2.8967	0.0000	778.3	1	17/22
	1008_HuTotalProfile_Run1_23, 10307	-.YISPDQLADLYK. 10307.-	1426.5962	2	3.1657	0.0000	985.4	1	19/22
	1008_HuTotalProfile_Run1_22, 10579	-.YISPDQLADLYK. 10579.-	1426.5962	2	3.8179	0.0000	971.6	1	18/22
	1008_HuTotalProfile_Run1_22, 10591	-.YISPDQLADLYK. 10591.-	1426.5962	2	3.3558	0.0000	825.0	1	17/22
	1008_HuTotalProfile_Run1_22, 10599	-.YISPDQLADLYK. 10599.-	1426.5962	2	3.1241	0.0000	905.5	1	18/22
	1008_HuTotalProfile_Run1_22, 10602	-.YISPDQLADLYK. 10602.-	1426.5962	2	3.5810	0.0000	957.4	1	18/22
	1008_HuTotalProfile_Run1_22, 10614	-.YISPDQLADLYK. 10614.-	1426.5962	2	3.6130	0.0000	947.5	1	18/22
	1008_HuTotalProfile_Run1_22, 10633	-.YISPDQLADLYK. 10633.-	1426.5962	2	2.7281	0.0000	968.7	1	18/22
	1008_HuTotalProfile_Run1_21, 10742	-.YISPDQLADLYK. 10742.-	1426.5962	2	3.2005	0.0000	904.7	1	18/22
	1008_HuTotalProfile_Run1_21, 10767	-.YISPDQLADLYK. 10767.-	1426.5962	2	2.8410	0.0000	852.9	1	18/22
	1008_HuTotalProfile_Run1_20, 10517	-.YISPDQLADLYK. 10517.-	1426.5962	2	3.8801	0.0000	884.4	1	18/22
	1008_HuTotalProfile_Run1_19, 10566	-.YISPDQLADLYK. 10566.-	1426.5962	2	3.0158	0.0000	728.2	1	16/22
	1008_HuTotalProfile_Run1_19, 10575	-.YISPDQLADLYK. 10575.-	1426.5962	2	3.0094	0.0000	453.8	1	13/22
	1008_HuTotalProfile_Run1_19, 10588	-.YISPDQLADLYK. 10588.-	1426.5962	2	2.5368	0.0000	654.5	1	15/22
	1008_HuTotalProfile_Run1_16, 10054	-.YISPDQLADLYK. 10054.-	1426.5962	2	3.1552	0.0000	879.4	1	18/22
	1008_HuTotalProfile_Run1_16, 10056	-.YISPDQLADLYK. 10056.-	1426.5962	2	3.3116	0.0000	968.4	1	19/22
	1008_HuTotalProfile_Run1_16,10065-10066	-.YISPDQLADLYK.10065-10066.-	1426.5962	2	3.5704	0.0000	1130.4	1	20/22
	1008_HuTotalProfile_Run1_16, 10078	-.YISPDQLADLYK. 10078.-	1426.5962	2	3.1002	0.0000	905.0	1	18/22
	1008_HuTotalProfile_Run1_16, 10088	-.YISPDQLADLYK. 10088.-	1426.5962	2	2.9290	0.0000	931.3	1	18/22
	1008_HuTotalProfile_Run1_16, 10100	-.YISPDQLADLYK. 10100.-	1426.5962	2	3.7543	0.0000	915.0	1	18/22
	1008_HuTotalProfile_Run1_16, 10111	-.YISPDQLADLYK. 10111.-	1426.5962	2	2.9271	0.0000	970.2	1	19/22
	1008_HuTotalProfile_Run1_16, 10141	-.YISPDQLADLYK. 10141.-	1426.5962	2	2.7472	0.0000	553.6	1	15/22
	1008_HuTotalProfile_Run1_16, 10153	-.YISPDQLADLYK. 10153.-	1426.5962	2	3.0624	0.0000	662.7	1	16/22
	1008_HuTotalProfile_Run1_15, 10608	-.YISPDQLADLYK. 10608.-	1426.5962	2	3.1420	0.0000	840.9	1	18/22
	1008_HuTotalProfile_Run1_15, 10616	-.YISPDQLADLYK. 10616.-	1426.5962	2	2.8622	0.0000	874.0	1	18/22
	1008_HuTotalProfile_Run1_15, 10619	-.YISPDQLADLYK. 10619.-	1426.5962	2	3.2786	0.0000	956.6	1	19/22
	1008_HuTotalProfile_Run1_15, 11374	-.YISPDQLADLYK. 11374.-	1426.5962	2	3.4433	0.0000	1023.2	1	18/22
	1008_HuTotalProfile_Run1_14, 10317	-.YISPDQLADLYK. 10317.-	1426.5962	2	2.6391	0.0000	887.4	1	17/22
	1008_HuTotalProfile_Run1_14, 10341	-.YISPDQLADLYK. 10341.-	1426.5962	2	3.5927	0.0000	785.5	1	17/22
	1008_HuTotalProfile_Run1_14,10346-10347	-.YISPDQLADLYK.10346-10347.-	1426.5962	2	3.5435	0.0000	911.0	1	19/22
	1008_HuTotalProfile_Run1_14, 10365	-.YISPDQLADLYK. 10365.-	1426.5962	2	3.6937	0.0000	1157.6	1	20/22
	1008_HuTotalProfile_Run1_14, 10376	-.YISPDQLADLYK. 10376.-	1426.5962	2	3.4409	0.0000	1007.1	1	19/22
	1008_HuTotalProfile_Run1_14, 10387	-.YISPDQLADLYK. 10387.-	1426.5962	2	3.4036	0.0000	1083.4	1	19/22
	1008_HuTotalProfile_Run1_14, 10417	-.YISPDQLADLYK. 10417.-	1426.5962	2	3.3268	0.0000	831.0	1	18/22
	1008_HuTotalProfile_Run1_14, 10440	-.YISPDQLADLYK. 10440.-	1426.5962	2	3.0707	0.0000	1088.0	1	19/22
	1008_HuTotalProfile_Run1_31, 10411	-.VVIGM(so)DVAASEFFR. 10411.-	1557.7965	2	3.0297	0.0000	386.2	1	13/26
	1008_HuTotalProfile_Run1_29, 10376	-.VVIGM(so)DVAASEFFR. 10376.-	1557.7965	2	3.5827	0.0000	1280.2	1	18/26
	1008_HuTotalProfile_Run1_29, 10397	-.VVIGM(so)DVAASEFFR. 10397.-	1557.7965	2	3.9924	0.0000	1180.4	1	19/26
	1008_HuTotalProfile_Run1_29, 10408	-.VVIGM(so)DVAASEFFR. 10408.-	1557.7965	2	3.9068	0.0000	1640.1	1	20/26
	1008_HuTotalProfile_Run1_27, 10437	-.VVIGM(so)DVAASEFFR. 10437.-	1557.7965	2	4.4462	0.0000	1597.6	1	21/26
	1008_HuTotalProfile_Run1_27, 10447	-.VVIGM(so)DVAASEFFR. 10447.-	1557.7965	2	4.0288	0.0000	1560.2	1	20/26
	1008_HuTotalProfile_Run1_27, 10458	-.VVIGM(so)DVAASEFFR. 10458.-	1557.7965	2	4.4088	0.0000	1451.4	1	21/26
	1008_HuTotalProfile_Run1_27, 10481	-.VVIGM(so)DVAASEFFR. 10481.-	1557.7965	2	3.8765	0.0000	1339.0	1	20/26
	1008_HuTotalProfile_Run1_27, 10490	-.VVIGM(so)DVAASEFFR. 10490.-	1557.7965	2	3.9194	0.0000	1662.0	1	21/26
	1008_HuTotalProfile_Run1_27, 10499	-.VVIGM(so)DVAASEFFR. 10499.-	1557.7965	2	3.9977	0.0000	1697.9	1	21/26
	1008_HuTotalProfile_Run1_26, 10729	-.VVIGM(so)DVAASEFFR. 10729.-	1557.7965	2	4.1653	0.0000	1501.6	1	20/26
	1008_HuTotalProfile_Run1_26, 10746	-.VVIGM(so)DVAASEFFR. 10746.-	1557.7965	2	3.8301	0.0000	1376.4	1	20/26
	1008_HuTotalProfile_Run1_26, 10759	-.VVIGM(so)DVAASEFFR. 10759.-	1557.7965	2	4.3143	0.0000	1411.7	1	20/26
	1008_HuTotalProfile_Run1_25, 10517	-.VVIGM(so)DVAASEFFR. 10517.-	1557.7965	2	3.1682	0.0000	994.9	1	18/26
	1008_HuTotalProfile_Run1_25, 10545	-.VVIGM(so)DVAASEFFR. 10545.-	1557.7965	2	2.8276	0.0000	416.1	1	13/26
	1008_HuTotalProfile_Run1_23, 10518	-.VVIGM(so)DVAASEFFR. 10518.-	1557.7965	2	4.2200	0.0000	1331.9	1	19/26
	1008_HuTotalProfile_Run1_23, 10538	-.VVIGM(so)DVAASEFFR. 10538.-	1557.7965	2	4.0680	0.0000	1499.0	1	19/26
	1008_HuTotalProfile_Run1_23, 10547	-.VVIGM(so)DVAASEFFR. 10547.-	1557.7965	2	3.3576	0.0000	1547.8	1	20/26
	1008_HuTotalProfile_Run1_23, 10571	-.VVIGM(so)DVAASEFFR. 10571.-	1557.7965	2	4.0266	0.0000	1454.6	1	20/26
	1008_HuTotalProfile_Run1_23, 10576	-.VVIGM(so)DVAASEFFR. 10576.-	1557.7965	2	3.6000	0.0000	1262.6	1	19/26
	1008_HuTotalProfile_Run1_22, 10881	-.VVIGM(so)DVAASEFFR. 10881.-	1557.7965	2	2.6986	0.0000	440.2	1	14/26
	1008_HuTotalProfile_Run1_20, 10825	-.VVIGM(so)DVAASEFFR. 10825.-	1557.7965	2	3.5107	0.0000	1774.6	1	20/26
	1008_HuTotalProfile_Run1_17, 11270	-.VVIGM(so)DVAASEFFR. 11270.-	1557.7965	2	2.6042	0.0000	572.0	1	14/26
	1008_HuTotalProfile_Run1_17, 11341	-.VVIGM(so)DVAASEFFR. 11341.-	1557.7965	2	3.7173	0.0000	1928.9	1	21/26
	1008_HuTotalProfile_Run1_17, 11363	-.VVIGM(so)DVAASEFFR. 11363.-	1557.7965	2	3.1107	0.0000	1154.4	1	19/26
	1008_HuTotalProfile_Run1_16, 10375	-.VVIGM(so)DVAASEFFR. 10375.-	1557.7965	2	3.8392	0.0000	1598.6	1	20/26
	1008_HuTotalProfile_Run1_16, 10386	-.VVIGM(so)DVAASEFFR. 10386.-	1557.7965	2	4.1394	0.0000	1359.5	1	20/26
	1008_HuTotalProfile_Run1_16, 10394	-.VVIGM(so)DVAASEFFR. 10394.-	1557.7965	2	4.1147	0.0000	1426.2	1	20/26
	1008_HuTotalProfile_Run1_16,10406-10407	-.VVIGM(so)DVAASEFFR.10406-10407.-	1557.7965	2	4.4479	0.0000	1807.9	1	21/26
	1008_HuTotalProfile_Run1_16, 10418	-.VVIGM(so)DVAASEFFR. 10418.-	1557.7965	2	3.7629	0.0000	1584.7	1	20/26
	1008_HuTotalProfile_Run1_15, 10920	-.VVIGM(so)DVAASEFFR. 10920.-	1557.7965	2	2.9406	0.0000	946.9	1	16/26
	1008_HuTotalProfile_Run1_15, 10936	-.VVIGM(so)DVAASEFFR. 10936.-	1557.7965	2	4.1509	0.0000	1411.0	1	19/26
	1008_HuTotalProfile_Run1_15,10948-10949	-.VVIGM(so)DVAASEFFR.10948-10949.-	1557.7965	2	4.0281	0.0000	1477.9	1	20/26
	1008_HuTotalProfile_Run1_15, 10960	-.VVIGM(so)DVAASEFFR. 10960.-	1557.7965	2	4.3683	0.0000	1790.0	1	20/26
	1008_HuTotalProfile_Run1_15, 10972	-.VVIGM(so)DVAASEFFR. 10972.-	1557.7965	2	3.8100	0.0000	1815.4	1	21/26
	1008_HuTotalProfile_Run1_15, 10983	-.VVIGM(so)DVAASEFFR. 10983.-	1557.7965	2	3.5801	0.0000	1193.8	1	19/26
	1008_HuTotalProfile_Run1_15, 11473	-.VVIGM(so)DVAASEFFR. 11473.-	1557.7965	2	3.2243	0.0000	1356.9	1	19/26
	1008_HuTotalProfile_Run1_15, 11539	-.VVIGM(so)DVAASEFFR. 11539.-	1557.7965	2	3.2940	0.0000	657.9	1	16/26
	1008_HuTotalProfile_Run1_15, 11575	-.VVIGM(so)DVAASEFFR. 11575.-	1557.7965	2	2.5387	0.0000	454.9	1	16/26
	1008_HuTotalProfile_Run1_15, 12130	-.VVIGM(so)DVAASEFFR. 12130.-	1557.7965	2	2.8999	0.0000	791.3	1	18/26
	1008_HuTotalProfile_Run1_15, 12241	-.VVIGM(so)DVAASEFFR. 12241.-	1557.7965	2	2.6987	0.0000	913.3	1	16/26
	1008_HuTotalProfile_Run1_15, 12339	-.VVIGM(so)DVAASEFFR. 12339.-	1557.7965	2	2.6122	0.0000	883.1	1	17/26
	1008_HuTotalProfile_Run1_15, 13219	-.VVIGM(so)DVAASEFFR. 13219.-	1557.7965	2	2.8280	0.0000	599.5	1	15/26
	1008_HuTotalProfile_Run1_15, 13251	-.VVIGM(so)DVAASEFFR. 13251.-	1557.7965	2	2.6990	0.0000	403.0	1	14/26
	1008_HuTotalProfile_Run1_15, 13253	-.VVIGM(so)DVAASEFFR. 13253.-	1557.7965	2	2.8585	0.0000	706.1	1	16/26
	1008_HuTotalProfile_Run1_15, 13706	-.VVIGM(so)DVAASEFFR. 13706.-	1557.7965	2	2.7138	0.0000	930.1	1	17/26
	1008_HuTotalProfile_Run1_15, 18038	-.VVIGM(so)DVAASEFFR. 18038.-	1557.7965	2	3.4509	0.0000	1312.5	1	19/26
	1008_HuTotalProfile_Run1_15, 18084	-.VVIGM(so)DVAASEFFR. 18084.-	1557.7965	2	3.8160	0.0000	1255.1	1	18/26
	1008_HuTotalProfile_Run1_15, 20099	-.VVIGM(so)DVAASEFFR. 20099.-	1557.7965	2	3.1587	0.0000	945.0	1	19/26
	1008_HuTotalProfile_Run1_15, 20889	-.VVIGM(so)DVAASEFFR. 20889.-	1557.7965	2	2.7213	0.0000	470.1	1	14/26
	1008_HuTotalProfile_Run1_14, 10672	-.VVIGM(so)DVAASEFFR. 10672.-	1557.7965	2	3.1340	0.0000	913.4	1	16/26
	1008_HuTotalProfile_Run1_14, 10680	-.VVIGM(so)DVAASEFFR. 10680.-	1557.7965	2	2.5292	0.0000	924.9	1	15/26
	1008_HuTotalProfile_Run1_30, 6681	-.IGAEVYHNLK. 6681.-	1144.3057	2	2.8395	0.0000	945.3	1	15/18
	1008_HuTotalProfile_Run1_29, 5669	-.IGAEVYHNLK. 5669.-	1144.3057	2	2.8681	0.0000	1484.1	1	16/18
	1008_HuTotalProfile_Run1_29, 5681	-.IGAEVYHNLK. 5681.-	1144.3057	2	2.5036	0.0000	1037.0	1	14/18
	1008_HuTotalProfile_Run1_27, 5731	-.IGAEVYHNLK. 5731.-	1144.3057	2	2.6256	0.0000	982.6	1	14/18
	1008_HuTotalProfile_Run1_27, 5762	-.IGAEVYHNLK. 5762.-	1144.3057	2	2.8418	0.0000	1422.9	1	16/18
	1008_HuTotalProfile_Run1_26, 6052	-.IGAEVYHNLK. 6052.-	1144.3057	2	3.0612	0.0000	1309.3	1	16/18
	1008_HuTotalProfile_Run1_26, 6066	-.IGAEVYHNLK. 6066.-	1144.3057	2	3.3227	0.0000	1324.2	1	16/18
	1008_HuTotalProfile_Run1_26, 6078	-.IGAEVYHNLK. 6078.-	1144.3057	2	2.9305	0.0000	1405.3	1	16/18
	1008_HuTotalProfile_Run1_24, 6131	-.IGAEVYHNLK. 6131.-	1144.3057	2	2.7374	0.0000	1264.8	1	16/18
	1008_HuTotalProfile_Run1_23, 5794	-.IGAEVYHNLK. 5794.-	1144.3057	2	2.9883	0.0000	1477.5	1	16/18
	1008_HuTotalProfile_Run1_23, 5804	-.IGAEVYHNLK. 5804.-	1144.3057	2	3.1532	0.0000	1388.6	1	16/18
	1008_HuTotalProfile_Run1_23, 5816	-.IGAEVYHNLK. 5816.-	1144.3057	2	3.0493	0.0000	1389.0	1	16/18
	1008_HuTotalProfile_Run1_23, 5837	-.IGAEVYHNLK. 5837.-	1144.3057	2	2.9650	0.0000	1498.0	1	16/18
	1008_HuTotalProfile_Run1_22, 5966	-.IGAEVYHNLK. 5966.-	1144.3057	2	3.0088	0.0000	1367.3	1	16/18
	1008_HuTotalProfile_Run1_22, 5977	-.IGAEVYHNLK. 5977.-	1144.3057	2	2.9826	0.0000	1021.7	1	15/18
	1008_HuTotalProfile_Run1_22, 5994	-.IGAEVYHNLK. 5994.-	1144.3057	2	2.8495	0.0000	935.2	1	15/18
	1008_HuTotalProfile_Run1_20, 6331	-.IGAEVYHNLK. 6331.-	1144.3057	2	3.0773	0.0000	1483.3	1	16/18
	1008_HuTotalProfile_Run1_20, 6342	-.IGAEVYHNLK. 6342.-	1144.3057	2	3.1698	0.0000	1458.4	1	16/18
	1008_HuTotalProfile_Run1_20, 6353	-.IGAEVYHNLK. 6353.-	1144.3057	2	2.9684	0.0000	1389.9	1	16/18
	1008_HuTotalProfile_Run1_18, 5956	-.IGAEVYHNLK. 5956.-	1144.3057	2	2.8245	0.0000	1051.6	1	16/18
	1008_HuTotalProfile_Run1_18, 5980	-.IGAEVYHNLK. 5980.-	1144.3057	2	2.6687	0.0000	948.0	1	15/18
	1008_HuTotalProfile_Run1_18, 6002	-.IGAEVYHNLK. 6002.-	1144.3057	2	2.6822	0.0000	1012.9	1	16/18
	1008_HuTotalProfile_Run1_15, 5956	-.IGAEVYHNLK. 5956.-	1144.3057	2	3.1508	0.0000	1388.7	1	16/18
	1008_HuTotalProfile_Run1_15, 5965	-.IGAEVYHNLK. 5965.-	1144.3057	2	3.3919	0.0000	1385.7	1	16/18
	1008_HuTotalProfile_Run1_15, 5967	-.IGAEVYHNLK. 5967.-	1144.3057	2	3.1724	0.0000	1453.1	1	16/18
	1008_HuTotalProfile_Run1_15, 5978	-.IGAEVYHNLK. 5978.-	1144.3057	2	3.3430	0.0000	1331.0	1	16/18
	1008_HuTotalProfile_Run1_15, 5989	-.IGAEVYHNLK. 5989.-	1144.3057	2	3.1080	0.0000	1332.4	1	16/18
	1008_HuTotalProfile_Run1_15, 6000	-.IGAEVYHNLK. 6000.-	1144.3057	2	3.5108	0.0000	1463.5	1	16/18
	1008_HuTotalProfile_Run1_15, 6044	-.IGAEVYHNLK. 6044.-	1144.3057	2	2.6141	0.0000	1355.9	1	16/18
	1008_HuTotalProfile_Run1_14, 5822	-.IGAEVYHNLK. 5822.-	1144.3057	2	3.0436	0.0000	1257.0	1	16/18
	1008_HuTotalProfile_Run1_14, 5833	-.IGAEVYHNLK. 5833.-	1144.3057	2	3.4656	0.0000	1347.2	1	16/18
	1008_HuTotalProfile_Run1_13, 5977	-.IGAEVYHNLK. 5977.-	1144.3057	2	2.6071	0.0000	663.1	1	14/18
	1008_HuTotalProfile_Run1_27, 10777	-.AAVPSGASTGIYEALELR. 10777.-	1806.0105	2	2.6024	0.0000	216.8	1	15/34
	1008_HuTotalProfile_Run1_23, 10841	-.AAVPSGASTGIYEALELR. 10841.-	1806.0105	2	3.7649	0.0000	373.9	1	18/34
	1008_HuTotalProfile_Run1_16, 10692	-.AAVPSGASTGIYEALELR. 10692.-	1806.0105	2	3.1811	0.0000	310.9	1	17/34
	1008_HuTotalProfile_Run1_16, 10705	-.AAVPSGASTGIYEALELR. 10705.-	1806.0105	2	3.1975	0.0000	187.9	1	14/34
	1008_HuTotalProfile_Run1_15, 11280	-.AAVPSGASTGIYEALELR. 11280.-	1806.0105	2	3.2365	0.0000	285.9	1	15/34
	1008_HuTotalProfile_Run1_15, 11291	-.AAVPSGASTGIYEALELR. 11291.-	1806.0105	2	3.3212	0.0000	447.7	1	20/34
	1008_HuTotalProfile_Run1_15,11300-11301	-.AAVPSGASTGIYEALELR.11300-11301.-	1806.0105	2	4.5845	0.0000	877.1	1	24/34
	1008_HuTotalProfile_Run1_15, 11313	-.AAVPSGASTGIYEALELR. 11313.-	1806.0105	2	3.8522	0.0000	635.9	1	23/34
	1008_HuTotalProfile_Run1_15, 11467	-.AAVPSGASTGIYEALELR. 11467.-	1806.0105	2	3.1109	0.0000	472.1	1	21/34
	1008_HuTotalProfile_Run1_15, 12602	-.AAVPSGASTGIYEALELR. 12602.-	1806.0105	2	2.6651	0.0000	247.8	1	14/34
	1008_HuTotalProfile_Run1_14, 11045	-.AAVPSGASTGIYEALELR. 11045.-	1806.0105	2	2.6457	0.0000	137.6	1	11/34
	1008_HuTotalProfile_Run1_27, 11221	-.LAM(so)QEFM(so)ILPVGAANFR. 11221.-	1941.3076	2	3.9122	0.0000	679.8	1	18/32
	1008_HuTotalProfile_Run1_27, 11238	-.LAM(so)QEFM(so)ILPVGAANFR. 11238.-	1941.3076	2	3.7468	0.0000	404.3	1	14/32
	1008_HuTotalProfile_Run1_27, 11245	-.LAM(so)QEFM(so)ILPVGAANFR. 11245.-	1941.3076	2	4.4603	0.0000	913.9	1	21/32
	1008_HuTotalProfile_Run1_27, 11260	-.LAM(so)QEFM(so)ILPVGAANFR. 11260.-	1941.3076	2	3.3390	0.0000	715.8	1	18/32
	1008_HuTotalProfile_Run1_27, 11266	-.LAM(so)QEFM(so)ILPVGAANFR. 11266.-	1941.3076	2	3.7251	0.0000	967.5	1	20/32
	1008_HuTotalProfile_Run1_23, 11358	-.LAM(so)QEFM(so)ILPVGAANFR. 11358.-	1941.3076	2	3.1105	0.0000	306.8	1	13/32
	1008_HuTotalProfile_Run1_23, 11377	-.LAM(so)QEFM(so)ILPVGAANFR. 11377.-	1941.3076	2	3.8927	0.0000	1091.8	1	21/32
	1008_HuTotalProfile_Run1_16, 11200	-.LAM(so)QEFM(so)ILPVGAANFR. 11200.-	1941.3076	2	3.1153	0.0000	525.0	1	16/32
	1008_HuTotalProfile_Run1_15, 11800	-.LAM(so)QEFM(so)ILPVGAANFR. 11800.-	1941.3076	2	3.0719	0.0000	437.8	1	15/32
	1008_HuTotalProfile_Run1_15, 11818	-.LAM(so)QEFM(so)ILPVGAANFR. 11818.-	1941.3076	2	3.6563	0.0000	511.1	1	16/32
	1008_HuTotalProfile_Run1_15,11829-11830	-.LAM(so)QEFM(so)ILPVGAANFR.11829-11830.-	1941.3076	2	4.9573	0.0000	1361.1	1	24/32
	1008_HuTotalProfile_Run1_14, 11556	-.LAM(so)QEFM(so)ILPVGAANFR. 11556.-	1941.3076	2	3.5154	0.0000	578.7	1	17/32
	1008_HuTotalProfile_Run1_27, 11342	-.HIADLAGNSEVILPVPAFNVINGGSHAGNK. 11342.-	3013.3572	3	5.8164	0.0000	2083.6	1	42/116
	1008_HuTotalProfile_Run1_16, 11341	-.HIADLAGNSEVILPVPAFNVINGGSHAGNK. 11341.-	3013.3572	3	5.5288	0.0000	1850.2	1	39/116
	1008_HuTotalProfile_Run1_16, 11361	-.HIADLAGNSEVILPVPAFNVINGGSHAGNK. 11361.-	3013.3572	3	6.3014	0.0000	2563.0	1	43/116
	1008_HuTotalProfile_Run1_15, 11938	-.HIADLAGNSEVILPVPAFNVINGGSHAGNK. 11938.-	3013.3572	3	6.2667	0.0000	2054.3	1	40/116
	1008_HuTotalProfile_Run1_15, 11949	-.HIADLAGNSEVILPVPAFNVINGGSHAGNK. 11949.-	3013.3572	3	6.5789	0.0000	2127.2	1	41/116
	1008_HuTotalProfile_Run1_15, 11962	-.HIADLAGNSEVILPVPAFNVINGGSHAGNK. 11962.-	3013.3572	3	6.8768	0.0000	2173.9	1	42/116
	1008_HuTotalProfile_Run1_15, 11986	-.HIADLAGNSEVILPVPAFNVINGGSHAGNK. 11986.-	3013.3572	3	6.0139	0.0000	2328.1	1	43/116
	1008_HuTotalProfile_Run1_15, 12113	-.HIADLAGNSEVILPVPAFNVINGGSHAGNK. 12113.-	3013.3572	3	5.4001	0.0000	1467.7	1	37/116
	1008_HuTotalProfile_Run1_15, 12246	-.HIADLAGNSEVILPVPAFNVINGGSHAGNK. 12246.-	3013.3572	3	5.1105	0.0000	1638.9	1	37/116
	1008_HuTotalProfile_Run1_15, 12264	-.HIADLAGNSEVILPVPAFNVINGGSHAGNK. 12264.-	3013.3572	3	6.4737	0.0000	2175.9	1	40/116
	1008_HuTotalProfile_Run1_15, 12374	-.HIADLAGNSEVILPVPAFNVINGGSHAGNK. 12374.-	3013.3572	3	3.7991	0.0000	750.4	1	29/116
	1008_HuTotalProfile_Run1_14, 11788	-.HIADLAGNSEVILPVPAFNVINGGSHAGNK. 11788.-	3013.3572	3	4.9057	0.0000	1252.7	1	38/116
	1008_HuTotalProfile_Run1_14, 11804	-.HIADLAGNSEVILPVPAFNVINGGSHAGNK. 11804.-	3013.3572	3	5.0149	0.0000	2031.1	1	39/116
	1008_HuTotalProfile_Run1_14, 11823	-.HIADLAGNSEVILPVPAFNVINGGSHAGNK. 11823.-	3013.3572	3	4.8009	0.0000	1378.9	1	38/116
	1008_HuTotalProfile_Run1_27, 11982	-.VVIGMDVAASEFFR. 11982.-	1541.7971	2	3.9814	0.0000	2203.3	1	22/26
	1008_HuTotalProfile_Run1_27, 11998	-.VVIGMDVAASEFFR. 11998.-	1541.7971	2	3.2990	0.0000	769.3	1	16/26
	1008_HuTotalProfile_Run1_27, 12010	-.VVIGMDVAASEFFR. 12010.-	1541.7971	2	3.9672	0.0000	2093.3	1	21/26
	1008_HuTotalProfile_Run1_22, 12472	-.VVIGMDVAASEFFR. 12472.-	1541.7971	2	2.8616	0.0000	618.6	1	15/26
	1008_HuTotalProfile_Run1_22, 12514	-.VVIGMDVAASEFFR. 12514.-	1541.7971	2	2.7213	0.0000	1035.4	1	16/26
	1008_HuTotalProfile_Run1_22, 12532	-.VVIGMDVAASEFFR. 12532.-	1541.7971	2	3.3652	0.0000	1420.3	1	19/26
	1008_HuTotalProfile_Run1_16, 11957	-.VVIGMDVAASEFFR. 11957.-	1541.7971	2	4.0788	0.0000	2102.5	1	20/26
	1008_HuTotalProfile_Run1_16, 11970	-.VVIGMDVAASEFFR. 11970.-	1541.7971	2	4.3266	0.0000	1718.7	1	20/26
	1008_HuTotalProfile_Run1_16, 11977	-.VVIGMDVAASEFFR. 11977.-	1541.7971	2	4.2791	0.0000	2504.5	1	22/26
	1008_HuTotalProfile_Run1_15, 12682	-.VVIGMDVAASEFFR. 12682.-	1541.7971	2	3.8028	0.0000	1571.0	1	19/26
	1008_HuTotalProfile_Run1_15, 12704	-.VVIGMDVAASEFFR. 12704.-	1541.7971	2	4.8223	0.0000	2160.5	1	21/26
	1008_HuTotalProfile_Run1_15, 12720	-.VVIGMDVAASEFFR. 12720.-	1541.7971	2	3.5054	0.0000	1782.7	1	21/26
	1008_HuTotalProfile_Run1_15, 12732	-.VVIGMDVAASEFFR. 12732.-	1541.7971	2	3.3530	0.0000	1529.8	1	19/26
	1008_HuTotalProfile_Run1_15,12741-12742	-.VVIGMDVAASEFFR.12741-12742.-	1541.7971	2	4.4726	0.0000	1920.6	1	21/26
	1008_HuTotalProfile_Run1_15, 12754	-.VVIGMDVAASEFFR. 12754.-	1541.7971	2	3.6241	0.0000	1346.8	1	19/26
	1008_HuTotalProfile_Run1_15, 13231	-.VVIGMDVAASEFFR. 13231.-	1541.7971	2	3.3629	0.0000	1805.9	1	20/26
	1008_HuTotalProfile_Run1_15, 13264	-.VVIGMDVAASEFFR. 13264.-	1541.7971	2	3.3985	0.0000	1757.6	1	20/26
	1008_HuTotalProfile_Run1_15, 13298	-.VVIGMDVAASEFFR. 13298.-	1541.7971	2	4.3096	0.0000	1951.6	1	20/26
	1008_HuTotalProfile_Run1_15, 13310	-.VVIGMDVAASEFFR. 13310.-	1541.7971	2	3.5427	0.0000	2135.5	1	21/26
	1008_HuTotalProfile_Run1_15, 13324	-.VVIGMDVAASEFFR. 13324.-	1541.7971	2	4.2786	0.0000	2134.2	1	20/26
	1008_HuTotalProfile_Run1_15, 13334	-.VVIGMDVAASEFFR. 13334.-	1541.7971	2	3.0379	0.0000	1089.3	1	17/26
	1008_HuTotalProfile_Run1_15, 13397	-.VVIGMDVAASEFFR. 13397.-	1541.7971	2	2.9153	0.0000	994.9	1	15/26
	1008_HuTotalProfile_Run1_15, 14061	-.VVIGMDVAASEFFR. 14061.-	1541.7971	2	3.3206	0.0000	1018.2	1	17/26
	1008_HuTotalProfile_Run1_27, 9325	-.GNPTVEVDLFTSK. 9325.-	1407.5513	2	2.7406	0.0000	287.6	1	12/24
	1008_HuTotalProfile_Run1_26, 9651	-.GNPTVEVDLFTSK. 9651.-	1407.5513	2	3.0968	0.0000	377.8	1	13/24
	1008_HuTotalProfile_Run1_26, 9664	-.GNPTVEVDLFTSK. 9664.-	1407.5513	2	2.7065	0.0000	269.2	1	12/24
	1008_HuTotalProfile_Run1_16, 9190	-.GNPTVEVDLFTSK. 9190.-	1407.5513	2	2.6884	0.0000	329.9	1	15/24
	1008_HuTotalProfile_Run1_16, 9241	-.GNPTVEVDLFTSK. 9241.-	1407.5513	2	2.5169	0.0000	478.6	1	14/24
	1008_HuTotalProfile_Run1_16, 9285	-.GNPTVEVDLFTSK. 9285.-	1407.5513	2	2.5986	0.0000	232.3	1	12/24
	1008_HuTotalProfile_Run1_15, 9695	-.GNPTVEVDLFTSK. 9695.-	1407.5513	2	3.5387	0.0000	1082.9	1	19/24
	1008_HuTotalProfile_Run1_15, 9707	-.GNPTVEVDLFTSK. 9707.-	1407.5513	2	3.9601	0.0000	1047.5	1	17/24
	1008_HuTotalProfile_Run1_15, 9729	-.GNPTVEVDLFTSK. 9729.-	1407.5513	2	3.9841	0.0000	1158.7	1	19/24
	1008_HuTotalProfile_Run1_15, 9740	-.GNPTVEVDLFTSK. 9740.-	1407.5513	2	3.2293	0.0000	884.8	1	18/24
	1008_HuTotalProfile_Run1_15, 9751	-.GNPTVEVDLFTSK. 9751.-	1407.5513	2	3.3200	0.0000	865.5	1	18/24
	1008_HuTotalProfile_Run1_15, 9762	-.GNPTVEVDLFTSK. 9762.-	1407.5513	2	3.3945	0.0000	830.2	1	18/24
	1008_HuTotalProfile_Run1_27, 9397	-.DATNVGDEGGFAPNILENK. 9397.-	1962.0642	2	3.6818	0.0000	595.4	1	16/36
	1008_HuTotalProfile_Run1_27, 9405	-.DATNVGDEGGFAPNILENK. 9405.-	1962.0642	2	3.3166	0.0000	603.5	1	15/36
	1008_HuTotalProfile_Run1_27, 9409	-.DATNVGDEGGFAPNILENK. 9409.-	1962.0642	2	4.5248	0.0000	1489.5	1	22/36
	1008_HuTotalProfile_Run1_27, 9433	-.DATNVGDEGGFAPNILENK. 9433.-	1962.0642	2	3.0307	0.0000	669.0	1	16/36
	1008_HuTotalProfile_Run1_27, 9456	-.DATNVGDEGGFAPNILENK. 9456.-	1962.0642	2	3.8527	0.0000	980.9	1	18/36
	1008_HuTotalProfile_Run1_16, 9339	-.DATNVGDEGGFAPNILENK. 9339.-	1962.0642	2	5.0167	0.0000	1692.9	1	23/36
	1008_HuTotalProfile_Run1_16, 9346	-.DATNVGDEGGFAPNILENK. 9346.-	1962.0642	2	4.5638	0.0000	1355.4	1	21/36
	1008_HuTotalProfile_Run1_16, 9349	-.DATNVGDEGGFAPNILENK. 9349.-	1962.0642	2	5.5298	0.0000	2333.6	1	26/36
	1008_HuTotalProfile_Run1_16, 9373	-.DATNVGDEGGFAPNILENK. 9373.-	1962.0642	2	5.2612	0.0000	1723.7	1	23/36
	1008_HuTotalProfile_Run1_15, 9826	-.DATNVGDEGGFAPNILENK. 9826.-	1962.0642	2	3.8151	0.0000	671.8	1	17/36
	1008_HuTotalProfile_Run1_15, 9836	-.DATNVGDEGGFAPNILENK. 9836.-	1962.0642	2	4.4460	0.0000	2041.2	1	25/36
	1008_HuTotalProfile_Run1_15, 9841	-.DATNVGDEGGFAPNILENK. 9841.-	1962.0642	2	3.1794	0.0000	775.9	1	17/36
	1008_HuTotalProfile_Run1_15, 9848	-.DATNVGDEGGFAPNILENK. 9848.-	1962.0642	2	5.1404	0.0000	1812.9	1	24/36
	1008_HuTotalProfile_Run1_14, 9568	-.DATNVGDEGGFAPNILENK. 9568.-	1962.0642	2	2.8255	0.0000	293.4	1	13/36
	1008_HuTotalProfile_Run1_14, 9580	-.DATNVGDEGGFAPNILENK. 9580.-	1962.0642	2	3.1493	0.0000	593.1	1	17/36
	1008_HuTotalProfile_Run1_16, 3863	-.KLNVTEQEK. 3863.-	1089.2252	2	2.7879	0.0000	860.4	1	13/16
	1008_HuTotalProfile_Run1_16, 3874	-.KLNVTEQEK. 3874.-	1089.2252	2	2.5600	0.0000	721.4	1	13/16
	1008_HuTotalProfile_Run1_15, 4237	-.KLNVTEQEK. 4237.-	1089.2252	2	2.9202	0.0000	836.9	1	13/16
	1008_HuTotalProfile_Run1_16, 5062	-.LM(so)IEM(so)DGTENK. 5062.-	1313.4816	2	2.6986	0.0000	874.1	1	16/20
	1008_HuTotalProfile_Run1_16, 5080	-.LM(so)IEM(so)DGTENK. 5080.-	1313.4816	2	2.7422	0.0000	626.0	1	14/20
	1008_HuTotalProfile_Run1_15, 5327	-.LM(so)IEM(so)DGTENK. 5327.-	1313.4816	2	2.5134	0.0000	796.1	1	15/20
	1008_HuTotalProfile_Run1_15, 5334	-.LM(so)IEM(so)DGTENK. 5334.-	1313.4816	2	2.5167	0.0000	763.0	1	15/20
	1008_HuTotalProfile_Run1_15, 5351	-.LM(so)IEM(so)DGTENK. 5351.-	1313.4816	2	2.8769	0.0000	894.1	1	16/20
	1008_HuTotalProfile_Run1_16, 5615	-.LMIEM(so)DGTENK. 5615.-	1297.4821	2	2.7545	0.0000	1120.0	1	16/20
	1008_HuTotalProfile_Run1_16, 5629	-.LMIEM(so)DGTENK. 5629.-	1297.4821	2	2.9407	0.0000	1131.2	1	16/20
	1008_HuTotalProfile_Run1_16, 5641	-.LMIEM(so)DGTENK. 5641.-	1297.4821	2	3.5466	0.0000	805.8	1	15/20
	1008_HuTotalProfile_Run1_15, 5911	-.LMIEM(so)DGTENK. 5911.-	1297.4821	2	2.9329	0.0000	986.8	1	16/20
	1008_HuTotalProfile_Run1_15, 5921	-.LMIEM(so)DGTENK. 5921.-	1297.4821	2	3.1016	0.0000	1186.0	1	17/20
	1008_HuTotalProfile_Run1_15, 5933	-.LMIEM(so)DGTENK. 5933.-	1297.4821	2	3.2583	0.0000	1160.9	1	17/20
	1008_HuTotalProfile_Run1_15, 5944	-.LMIEM(so)DGTENK. 5944.-	1297.4821	2	3.6345	0.0000	1300.7	1	18/20
	1008_HuTotalProfile_Run1_15, 5977	-.LMIEM(so)DGTENK. 5977.-	1297.4821	2	3.4045	0.0000	1156.7	1	17/20
	1008_HuTotalProfile_Run1_16, 7380	-.LMIEMDGTENK. 7380.-	1281.4828	2	3.0587	0.0000	1054.2	1	16/20
	1008_HuTotalProfile_Run1_16, 7388	-.LMIEMDGTENK. 7388.-	1281.4828	2	2.9088	0.0000	1035.7	1	16/20
	1008_HuTotalProfile_Run1_15, 7757	-.LMIEMDGTENK. 7757.-	1281.4828	2	3.3851	0.0000	1346.0	1	18/20
	1008_HuTotalProfile_Run1_15, 7768	-.LMIEMDGTENK. 7768.-	1281.4828	2	2.7638	0.0000	1388.5	1	18/20
	1008_HuTotalProfile_Run1_15, 7782	-.LMIEMDGTENK. 7782.-	1281.4828	2	3.1136	0.0000	1239.2	1	17/20
	1008_HuTotalProfile_Run1_16, 9953	-.FTASAGIQVVGDDLTVTNPK. 9953.-	2034.2566	2	2.9752	0.0000	1011.3	1	18/38
	1008_HuTotalProfile_Run1_15, 10468	-.FTASAGIQVVGDDLTVTNPK. 10468.-	2034.2566	2	4.1888	0.0000	993.0	1	20/38
	1008_HuTotalProfile_Run1_15, 10485	-.FTASAGIQVVGDDLTVTNPK. 10485.-	2034.2566	2	4.2083	0.0000	1635.4	1	23/38
	1008_HuTotalProfile_Run1_15, 10497	-.FTASAGIQVVGDDLTVTNPK. 10497.-	2034.2566	2	5.0874	0.0000	1978.7	1	25/38
	1008_HuTotalProfile_Run1_15, 10509	-.FTASAGIQVVGDDLTVTNPK. 10509.-	2034.2566	2	3.3549	0.0000	1003.7	1	20/38
	1008_HuTotalProfile_Run1_15, 10521	-.FTASAGIQVVGDDLTVTNPK. 10521.-	2034.2566	2	4.1007	0.0000	1299.0	1	22/38
	1008_HuTotalProfile_Run1_15, 10532	-.FTASAGIQVVGDDLTVTNPK. 10532.-	2034.2566	2	3.8788	0.0000	1064.2	1	20/38
	1008_HuTotalProfile_Run1_14, 10225	-.FTASAGIQVVGDDLTVTNPK. 10225.-	2034.2566	2	3.9900	0.0000	945.1	1	19/38
	1008_HuTotalProfile_Run1_14, 10242	-.FTASAGIQVVGDDLTVTNPK. 10242.-	2034.2566	2	4.4260	0.0000	1185.7	1	22/38
	1008_HuTotalProfile_Run1_14, 10263	-.FTASAGIQVVGDDLTVTNPK. 10263.-	2034.2566	2	3.7192	0.0000	555.7	1	16/38
	1008_HuTotalProfile_Run1_15, 11304	-.AAVPSGASTGIYEALELR. 11304.-	1806.0105	3	4.1617	0.0000	950.1	1	30/68
	1008_HuTotalProfile_Run1_15, 11324	-.AAVPSGASTGIYEALELR. 11324.-	1806.0105	3	3.9968	0.0000	925.8	1	28/68
	1008_HuTotalProfile_Run1_15, 11335	-.AAVPSGASTGIYEALELR. 11335.-	1806.0105	3	3.5449	0.0000	1341.2	1	33/68
	1008_HuTotalProfile_Run1_15, 11346	-.AAVPSGASTGIYEALELR. 11346.-	1806.0105	3	3.5897	0.0000	776.6	1	27/68
	1008_HuTotalProfile_Run1_15, 12144	-.FGANAILGVSLAVCK. 12144.-	1520.7925	2	2.8046	0.0000	901.6	1	18/28
	1008_HuTotalProfile_Run1_15, 12373	-.FGANAILGVSLAVCK. 12373.-	1520.7925	2	3.4090	0.0000	1213.9	1	19/28
	1008_HuTotalProfile_Run1_15, 12398	-.FGANAILGVSLAVCK. 12398.-	1520.7925	2	2.8122	0.0000	877.7	1	17/28
	1008_HuTotalProfile_Run1_15, 12409	-.FGANAILGVSLAVCK. 12409.-	1520.7925	2	2.8330	0.0000	646.4	1	15/28
	1008_HuTotalProfile_Run1_15, 13555	-.FGANAILGVSLAVCK. 13555.-	1520.7925	2	2.6782	0.0000	513.4	1	15/28
	1008_HuTotalProfile_Run1_15, 13561	-.FGANAILGVSLAVCK. 13561.-	1520.7925	2	3.3405	0.0000	1250.5	1	20/28
	1008_HuTotalProfile_Run1_15, 13570	-.FGANAILGVSLAVCK. 13570.-	1520.7925	2	3.2435	0.0000	808.8	1	18/28
	1008_HuTotalProfile_Run1_15, 16162	-.FGANAILGVSLAVCK. 16162.-	1520.7925	2	2.9228	0.0000	362.1	1	14/28
	1008_HuTotalProfile_Run1_15, 12728	-.LAM(so)QEFMILPVGAANFR. 12728.-	1925.3082	2	3.7705	0.0000	971.8	1	21/32
	1008_HuTotalProfile_Run1_15, 12765	-.LAM(so)QEFMILPVGAANFR. 12765.-	1925.3082	2	5.4823	0.0000	1457.7	1	25/32
	1008_HuTotalProfile_Run1_15, 12786	-.LAM(so)QEFMILPVGAANFR. 12786.-	1925.3082	2	4.8495	0.0000	1127.7	1	22/32
	1008_HuTotalProfile_Run1_15,13003-13004	-.LAMQEFM(so)ILPVGAANFR.13003-13004.-	1925.3082	2	3.5269	0.0000	647.6	1	17/32
	1008_HuTotalProfile_Run1_15,13014-13015	-.LAMQEFM(so)ILPVGAANFR.13014-13015.-	1925.3082	2	4.2253	0.0000	1056.5	1	21/32
	1008_HuTotalProfile_Run1_15, 13835	-.DYPVVSIEDPFDQDDWGAWQK. 13835.-	2511.6404	2	4.6260	0.0000	1654.4	1	24/40
	1008_HuTotalProfile_Run1_15, 13862	-.DYPVVSIEDPFDQDDWGAWQK. 13862.-	2511.6404	2	5.1259	0.0000	1299.0	1	22/40
	1008_HuTotalProfile_Run1_15, 13876	-.DYPVVSIEDPFDQDDWGAWQK. 13876.-	2511.6404	2	4.8250	0.0000	1482.1	1	23/40
	1008_HuTotalProfile_Run1_15, 13887	-.DYPVVSIEDPFDQDDWGAWQK. 13887.-	2511.6404	2	4.9787	0.0000	1684.1	1	24/40
	1008_HuTotalProfile_Run1_15, 13897	-.DYPVVSIEDPFDQDDWGAWQK. 13897.-	2511.6404	3	5.6669	0.0000	2369.5	1	36/80
	1008_HuTotalProfile_Run1_15, 14106	-.LAMQEFMILPVGAANFR. 14106.-	1909.3088	2	2.9199	0.0000	610.1	1	15/32
	1008_HuTotalProfile_Run1_15, 15584	-.SGETEDTFIADLVVGLCTGQIK. 15584.-	2354.5903	2	4.7347	0.0000	1091.1	1	21/42
	1008_HuTotalProfile_Run1_15, 15608	-.SGETEDTFIADLVVGLCTGQIK. 15608.-	2354.5903	2	3.6130	0.0000	1000.0	1	20/42
	1008_HuTotalProfile_Run1_15, 4845	-.IEEELGSK. 4845.-	904.9855	2	2.7152	0.0000	531.3	1	13/14
	1008_HuTotalProfile_Run1_15, 6099	-.IDKLM(so)IEM(so)DGTENK. 6099.-	1669.9006	3	4.0721	0.0000	945.8	1	24/52
	1008_HuTotalProfile_Run1_15, 6132	-.IDKLM(so)IEM(so)DGTENK. 6132.-	1669.9006	3	4.8021	0.0000	1054.4	1	26/52
	1008_HuTotalProfile_Run1_15, 6176	-.IDKLM(so)IEM(so)DGTENK. 6176.-	1669.9006	3	5.0173	0.0000	1198.9	1	25/52
	1008_HuTotalProfile_Run1_15, 6208	-.IDKLM(so)IEM(so)DGTENK. 6208.-	1669.9006	3	3.7323	0.0000	919.5	1	25/52
	1008_HuTotalProfile_Run1_15, 6120	-.IDKLM(so)IEM(so)DGTENK. 6120.-	1669.9006	2	4.0880	0.0000	654.7	1	19/26
	1008_HuTotalProfile_Run1_15, 6129	-.IDKLM(so)IEM(so)DGTENK. 6129.-	1669.9006	2	4.1951	0.0000	691.9	1	19/26
	1008_HuTotalProfile_Run1_15, 6142	-.IDKLM(so)IEM(so)DGTENK. 6142.-	1669.9006	2	4.5931	0.0000	805.1	1	20/26
	1008_HuTotalProfile_Run1_15, 7089	-.LM(so)IEMDGTENK. 7089.-	1297.4821	2	3.2176	0.0000	1366.2	1	18/20
	1008_HuTotalProfile_Run1_15, 7099	-.LM(so)IEMDGTENK. 7099.-	1297.4821	2	3.2814	0.0000	1300.4	1	17/20
	1008_HuTotalProfile_Run1_15, 7108	-.LM(so)IEMDGTENK. 7108.-	1297.4821	2	2.6464	0.0000	1044.3	1	16/20
	1008_HuTotalProfile_Run1_15, 7122	-.LM(so)IEMDGTENK. 7122.-	1297.4821	2	2.9480	0.0000	1052.4	1	16/20
	1008_HuTotalProfile_Run1_15, 7133	-.LM(so)IEMDGTENK. 7133.-	1297.4821	2	3.1020	0.0000	1350.3	1	18/20
	1008_HuTotalProfile_Run1_15, 7577	-.IDKLM(so)IEMDGTENK. 7577.-	1653.9012	2	4.5140	0.0000	1004.1	1	19/26
	1008_HuTotalProfile_Run1_15, 8203	-.VNQIGSVTESLQACK. 8203.-	1634.8076	2	4.3445	0.0000	1990.5	1	23/28
	1008_HuTotalProfile_Run1_15, 8249	-.LAQANGWGVMVSHR. 8249.-	1526.7490	2	3.2111	0.0000	2065.4	1	21/26
	1008_HuTotalProfile_Run1_15, 8264	-.LAQANGWGVMVSHR. 8264.-	1526.7490	2	3.3173	0.0000	1539.4	1	20/26
	1008_HuTotalProfile_Run1_15, 8275	-.LAQANGWGVMVSHR. 8275.-	1526.7490	2	3.4118	0.0000	1865.2	1	21/26
	1008_HuTotalProfile_Run1_15, 9769	-.GNPTVEVDLFTSK. 9769.-	1407.5513	1	2.1123	0.0000	483.3	1	14/24
	1008_HuTotalProfile_Run1_15, 9778	-.GNPTVEVDLFTSK. 9778.-	1407.5513	1	2.5044	0.0000	456.6	1	12/24
#12	NP_003290.1| tumor rejection antigen (gp96) 1; Tumor rejection antigen-1 (gp96); glucose regulated protein, 94 kDa [Homo sapiens] [MASS=92468]					139602.7	30 (30 0 0 0)
	1008_HuTotalProfile_Run1_45, 9288	-.EEASDYLELDTIK. 9288.-	1526.6246	2	2.9678	0.0000	357.2	1	14/24
	1008_HuTotalProfile_Run1_34, 9717	-.EEASDYLELDTIK. 9717.-	1526.6246	2	3.6079	0.0000	819.9	1	18/24
	1008_HuTotalProfile_Run1_06, 9580	-.EEASDYLELDTIK. 9580.-	1526.6246	2	3.2342	0.0000	1691.0	1	20/24
	1008_HuTotalProfile_Run1_05, 10103	-.EEASDYLELDTIK. 10103.-	1526.6246	2	2.6663	0.0000	1055.3	1	19/24
	1008_HuTotalProfile_Run1_05, 10136	-.EEASDYLELDTIK. 10136.-	1526.6246	2	3.5277	0.0000	814.7	1	18/24
	1008_HuTotalProfile_Run1_29, 8526	-.GVVDSDDLPLNVSR. 8526.-	1486.6101	2	2.7855	0.0000	510.6	1	14/26
	1008_HuTotalProfile_Run1_12, 8773	-.GVVDSDDLPLNVSR. 8773.-	1486.6101	2	2.9079	0.0000	522.7	1	14/26
	1008_HuTotalProfile_Run1_08, 8645	-.GVVDSDDLPLNVSR. 8645.-	1486.6101	2	3.4873	0.0000	1139.8	1	19/26
	1008_HuTotalProfile_Run1_06, 8480	-.GVVDSDDLPLNVSR. 8480.-	1486.6101	2	3.9311	0.0000	1156.4	1	18/26
	1008_HuTotalProfile_Run1_06, 8512	-.GVVDSDDLPLNVSR. 8512.-	1486.6101	2	3.4138	0.0000	812.5	1	18/26
	1008_HuTotalProfile_Run1_06, 8722	-.GVVDSDDLPLNVSR. 8722.-	1486.6101	2	4.1829	0.0000	1665.5	1	21/26
	1008_HuTotalProfile_Run1_06, 8737	-.GVVDSDDLPLNVSR. 8737.-	1486.6101	2	3.8579	0.0000	1444.7	1	21/26
	1008_HuTotalProfile_Run1_06, 8748	-.GVVDSDDLPLNVSR. 8748.-	1486.6101	2	3.9931	0.0000	1743.1	1	22/26
	1008_HuTotalProfile_Run1_06, 8760	-.GVVDSDDLPLNVSR. 8760.-	1486.6101	2	4.0712	0.0000	1508.3	1	21/26
	1008_HuTotalProfile_Run1_06, 8771	-.GVVDSDDLPLNVSR. 8771.-	1486.6101	2	3.9513	0.0000	1531.4	1	21/26
	1008_HuTotalProfile_Run1_06, 8815	-.GVVDSDDLPLNVSR. 8815.-	1486.6101	2	3.8684	0.0000	1467.3	1	20/26
	1008_HuTotalProfile_Run1_05, 9272	-.GVVDSDDLPLNVSR. 9272.-	1486.6101	2	3.4430	0.0000	1101.4	1	19/26
	1008_HuTotalProfile_Run1_05, 9299	-.GVVDSDDLPLNVSR. 9299.-	1486.6101	2	4.4804	0.0000	1423.5	1	20/26
	1008_HuTotalProfile_Run1_16,5562-5563	-.SGTSEFLNK.5562-5563.-	983.0580	2	2.6060	0.0000	138.7	1	11/16
	1008_HuTotalProfile_Run1_06, 5900	-.SGTSEFLNK. 5900.-	983.0580	2	2.5428	0.0000	376.1	1	15/16
	1008_HuTotalProfile_Run1_15, 7855	-.FAFQAEVNR. 7855.-	1082.1945	2	2.5971	0.0000	163.4	1	12/16
	1008_HuTotalProfile_Run1_12, 7640	-.FAFQAEVNR. 7640.-	1082.1945	2	2.5100	0.0000	664.1	1	14/16
	1008_HuTotalProfile_Run1_06, 7726	-.FAFQAEVNR. 7726.-	1082.1945	2	2.9579	0.0000	1442.3	1	15/16
	1008_HuTotalProfile_Run1_05, 8233	-.FAFQAEVNR. 8233.-	1082.1945	2	2.7091	0.0000	1304.6	1	15/16
	1008_HuTotalProfile_Run1_05, 8244	-.FAFQAEVNR. 8244.-	1082.1945	2	2.5593	0.0000	1338.7	1	15/16
	1008_HuTotalProfile_Run1_14, 13632	-.YSQFINFPIYVWSSK. 13632.-	1880.1343	2	3.7613	0.0000	732.1	1	16/28
	1008_HuTotalProfile_Run1_06, 13484	-.YSQFINFPIYVWSSK. 13484.-	1880.1343	2	3.6538	0.0000	1147.6	1	17/28
	1008_HuTotalProfile_Run1_06, 13500	-.YSQFINFPIYVWSSK. 13500.-	1880.1343	2	3.8910	0.0000	1091.0	1	17/28
	1008_HuTotalProfile_Run1_06, 13511	-.YSQFINFPIYVWSSK. 13511.-	1880.1343	2	3.7337	0.0000	715.8	1	14/28
	1008_HuTotalProfile_Run1_07, 9035	-.FQSSHHPTDITSLDQYVER. 9035.-	2261.3933	3	5.3937	0.0000	1697.2	1	35/72
	1008_HuTotalProfile_Run1_06, 8669	-.FQSSHHPTDITSLDQYVER. 8669.-	2261.3933	3	6.2978	0.0000	3342.3	1	40/72
	1008_HuTotalProfile_Run1_06, 8674	-.FQSSHHPTDITSLDQYVER. 8674.-	2261.3933	3	6.5433	0.0000	3100.4	1	38/72
	1008_HuTotalProfile_Run1_06, 8693	-.FQSSHHPTDITSLDQYVER. 8693.-	2261.3933	3	6.9643	0.0000	3257.9	1	37/72
	1008_HuTotalProfile_Run1_06, 8704	-.FQSSHHPTDITSLDQYVER. 8704.-	2261.3933	3	6.6431	0.0000	3262.5	1	38/72
	1008_HuTotalProfile_Run1_06, 8713	-.FQSSHHPTDITSLDQYVER. 8713.-	2261.3933	3	5.6054	0.0000	3491.7	1	38/72
	1008_HuTotalProfile_Run1_06, 10138	-.LISLTDENALSGNEELTVK. 10138.-	2047.2504	2	3.4765	0.0000	378.2	1	15/36
	1008_HuTotalProfile_Run1_06, 10179	-.LISLTDENALSGNEELTVK. 10179.-	2047.2504	2	6.5479	0.0000	2514.0	1	26/36
	1008_HuTotalProfile_Run1_06, 10190	-.LISLTDENALSGNEELTVK. 10190.-	2047.2504	2	3.4269	0.0000	235.9	1	12/36
	1008_HuTotalProfile_Run1_06, 10545	-.LTESPCALVASQYGWSGNMER. 10545.-	2357.5796	2	2.9130	0.0000	265.7	1	17/40
	1008_HuTotalProfile_Run1_06, 10616	-.TDDEVVQREEEAIQLDGLNASQIR. 10616.-	2729.8962	2	3.7372	0.0000	395.5	1	18/46
	1008_HuTotalProfile_Run1_06, 10639	-.TDDEVVQREEEAIQLDGLNASQIR. 10639.-	2729.8962	2	3.7600	0.0000	552.7	1	21/46
	1008_HuTotalProfile_Run1_06, 11864	-.TVWDWELM(so)NDIKPIWQRPSK. 11864.-	2559.9275	3	3.6054	0.0000	540.0	1	27/76
	1008_HuTotalProfile_Run1_06, 11880	-.TVWDWELM(so)NDIKPIWQRPSK. 11880.-	2559.9275	3	3.5689	0.0000	947.0	1	30/76
	1008_HuTotalProfile_Run1_06, 11888	-.TVWDWELM(so)NDIKPIWQRPSK. 11888.-	2559.9275	3	4.0407	0.0000	563.9	1	26/76
	1008_HuTotalProfile_Run1_06, 11902	-.TVWDWELM(so)NDIKPIWQRPSK. 11902.-	2559.9275	3	3.5130	0.0000	501.2	1	25/76
	1008_HuTotalProfile_Run1_06, 11909	-.TVWDWELM(so)NDIKPIWQRPSK. 11909.-	2559.9275	3	3.8629	0.0000	406.2	1	24/76
	1008_HuTotalProfile_Run1_06, 12695	-.KYSQFINFPIYVWSSK. 12695.-	2008.3073	2	4.3084	0.0000	1906.4	1	22/30
	1008_HuTotalProfile_Run1_06, 3845	-.KSDYIK. 3845.-	753.8670	1	1.8973	0.0000	282.1	1	8/10
	1008_HuTotalProfile_Run1_06, 4883	-.NLGTIAK. 4883.-	716.8499	1	1.8669	0.0000	131.7	1	8/12
	1008_HuTotalProfile_Run1_06, 4899	-.NLGTIAK. 4899.-	716.8499	1	1.8667	0.0000	168.4	1	9/12
	1008_HuTotalProfile_Run1_05, 5472	-.NLGTIAK. 5472.-	716.8499	1	1.7555	0.0000	186.9	1	9/12
	1008_HuTotalProfile_Run1_06, 5064	-.LGVIEDHSNR. 5064.-	1140.2323	2	3.1389	0.0000	1730.7	1	17/18
	1008_HuTotalProfile_Run1_05, 5650	-.LGVIEDHSNR. 5650.-	1140.2323	2	2.7834	0.0000	1296.5	1	17/18
	1008_HuTotalProfile_Run1_05, 5682	-.LGVIEDHSNR. 5682.-	1140.2323	2	2.5453	0.0000	1138.2	1	17/18
	1008_HuTotalProfile_Run1_05, 5692	-.LGVIEDHSNR. 5692.-	1140.2323	2	2.5399	0.0000	1621.7	1	17/18
	1008_HuTotalProfile_Run1_05, 5697	-.LGVIEDHSNR. 5697.-	1140.2323	2	3.6421	0.0000	1762.1	1	17/18
	1008_HuTotalProfile_Run1_06, 5501	-.KEAESSPFVER. 5501.-	1279.3816	2	2.8982	0.0000	1314.4	1	17/20
	1008_HuTotalProfile_Run1_06, 5510	-.KEAESSPFVER. 5510.-	1279.3816	2	3.1987	0.0000	1178.6	1	17/20
	1008_HuTotalProfile_Run1_06, 5521	-.KEAESSPFVER. 5521.-	1279.3816	2	3.0992	0.0000	1276.9	1	17/20
	1008_HuTotalProfile_Run1_06, 5537	-.KEAESSPFVER. 5537.-	1279.3816	2	3.3449	0.0000	1370.1	1	18/20
	1008_HuTotalProfile_Run1_05, 6084	-.KEAESSPFVER. 6084.-	1279.3816	2	2.6319	0.0000	991.0	1	16/20
	1008_HuTotalProfile_Run1_05, 6098	-.KEAESSPFVER. 6098.-	1279.3816	2	2.6380	0.0000	1117.1	1	16/20
	1008_HuTotalProfile_Run1_05, 6111	-.KEAESSPFVER. 6111.-	1279.3816	2	2.5763	0.0000	864.0	1	15/20
	1008_HuTotalProfile_Run1_05, 6122	-.KEAESSPFVER. 6122.-	1279.3816	2	2.5466	0.0000	895.1	1	15/20
	1008_HuTotalProfile_Run1_06, 6091	-.EAESSPFVER. 6091.-	1151.2087	2	2.6905	0.0000	505.5	1	13/18
	1008_HuTotalProfile_Run1_06, 6096	-.EAESSPFVER. 6096.-	1151.2087	2	2.5833	0.0000	717.7	1	15/18
	1008_HuTotalProfile_Run1_06, 6153	-.DISTNYYASQK. 6153.-	1290.3613	2	3.4096	0.0000	1163.2	1	17/20
	1008_HuTotalProfile_Run1_06, 6164	-.DISTNYYASQK. 6164.-	1290.3613	2	3.3107	0.0000	1254.4	1	17/20
	1008_HuTotalProfile_Run1_06, 6175	-.DISTNYYASQK. 6175.-	1290.3613	2	2.7687	0.0000	1106.2	1	17/20
	1008_HuTotalProfile_Run1_05, 6688	-.DISTNYYASQK. 6688.-	1290.3613	2	2.8977	0.0000	660.6	1	15/20
	1008_HuTotalProfile_Run1_06, 6316	-.IYFM(so)AGSSR. 6316.-	1048.1982	2	2.5032	0.0000	621.9	1	14/16
	1008_HuTotalProfile_Run1_06, 6322	-.IYFM(so)AGSSR. 6322.-	1048.1982	2	2.5755	0.0000	778.8	1	14/16
	1008_HuTotalProfile_Run1_06, 6326	-.IYFM(so)AGSSR. 6326.-	1048.1982	2	3.1014	0.0000	684.3	1	14/16
	1008_HuTotalProfile_Run1_06, 6351	-.IYFM(so)AGSSR. 6351.-	1048.1982	2	2.6851	0.0000	611.0	1	14/16
	1008_HuTotalProfile_Run1_06, 7193	-.NLLHVTDTGVGM(so)TR. 7193.-	1530.7327	2	3.4303	0.0000	1371.5	1	19/26
	1008_HuTotalProfile_Run1_06, 7219	-.NLLHVTDTGVGM(so)TR. 7219.-	1530.7327	2	4.1986	0.0000	2168.2	1	22/26
	1008_HuTotalProfile_Run1_06, 7231	-.NLLHVTDTGVGM(so)TR. 7231.-	1530.7327	2	3.8337	0.0000	1823.2	1	21/26
	1008_HuTotalProfile_Run1_06, 7264	-.NLLHVTDTGVGM(so)TR. 7264.-	1530.7327	2	3.6839	0.0000	1735.1	1	20/26
	1008_HuTotalProfile_Run1_06, 7308	-.NLLHVTDTGVGM(so)TR. 7308.-	1530.7327	2	3.5788	0.0000	1981.1	1	22/26
	1008_HuTotalProfile_Run1_06, 7317	-.NLLHVTDTGVGM(so)TR. 7317.-	1530.7327	2	3.6097	0.0000	1839.0	1	21/26
	1008_HuTotalProfile_Run1_05, 7784	-.NLLHVTDTGVGM(so)TR. 7784.-	1530.7327	2	3.8323	0.0000	1824.6	1	21/26
	1008_HuTotalProfile_Run1_05, 7793	-.NLLHVTDTGVGM(so)TR. 7793.-	1530.7327	2	3.8856	0.0000	1929.4	1	22/26
	1008_HuTotalProfile_Run1_05, 7817	-.NLLHVTDTGVGM(so)TR. 7817.-	1530.7327	2	3.8143	0.0000	1936.7	1	21/26
	1008_HuTotalProfile_Run1_05, 7845	-.NLLHVTDTGVGM(so)TR. 7845.-	1530.7327	2	4.0150	0.0000	1728.4	1	21/26
	1008_HuTotalProfile_Run1_06, 7204	-.SGYLLPDTK. 7204.-	994.1239	1	1.7685	0.0000	436.2	1	10/16
	1008_HuTotalProfile_Run1_06, 7218	-.SGYLLPDTK. 7218.-	994.1239	1	1.7999	0.0000	504.8	1	11/16
	1008_HuTotalProfile_Run1_06, 7230	-.SGYLLPDTK. 7230.-	994.1239	1	1.8599	0.0000	452.9	1	10/16
	1008_HuTotalProfile_Run1_06, 7601	-.YLNFVK. 7601.-	783.9379	1	1.8226	0.0000	642.1	1	8/10
	1008_HuTotalProfile_Run1_06, 7627	-.YLNFVK. 7627.-	783.9379	1	1.8520	0.0000	606.2	1	8/10
	1008_HuTotalProfile_Run1_06, 7638	-.YLNFVK. 7638.-	783.9379	1	2.0111	0.0000	693.4	1	8/10
	1008_HuTotalProfile_Run1_05, 8199	-.YLNFVK. 8199.-	783.9379	1	1.8704	0.0000	438.5	1	8/10
	1008_HuTotalProfile_Run1_06, 7717	-.IYFMAGSSR. 7717.-	1032.1989	2	3.0100	0.0000	949.8	1	15/16
	1008_HuTotalProfile_Run1_06, 7764	-.KIADDKYNDTFWK. 7764.-	1644.8092	2	3.7467	0.0000	1317.5	1	19/24
	1008_HuTotalProfile_Run1_06, 7796	-.KIADDKYNDTFWK. 7796.-	1644.8092	2	3.9139	0.0000	1444.4	1	19/24
	1008_HuTotalProfile_Run1_06, 7808	-.KIADDKYNDTFWK. 7808.-	1644.8092	2	3.1435	0.0000	919.5	1	17/24
	1008_HuTotalProfile_Run1_06,8029-8030	-.VFITDDFHDM(so)M(so)PK.8029-8030.-	1628.8518	2	4.3252	0.0000	662.9	1	17/24
	1008_HuTotalProfile_Run1_06, 8040	-.VFITDDFHDM(so)M(so)PK. 8040.-	1628.8518	2	4.1451	0.0000	738.1	1	18/24
	1008_HuTotalProfile_Run1_05, 8579	-.VFITDDFHDM(so)M(so)PK. 8579.-	1628.8518	2	2.8190	0.0000	544.5	1	15/24
	1008_HuTotalProfile_Run1_05, 8626	-.VFITDDFHDM(so)M(so)PK. 8626.-	1628.8518	2	2.7691	0.0000	535.9	1	15/24
	1008_HuTotalProfile_Run1_06, 8048	-.NLLHVTDTGVGMTR. 8048.-	1514.7333	2	3.4574	0.0000	1480.2	1	21/26
	1008_HuTotalProfile_Run1_06, 8066	-.NLLHVTDTGVGMTR. 8066.-	1514.7333	2	3.8452	0.0000	1819.3	1	23/26
	1008_HuTotalProfile_Run1_06, 8078	-.NLLHVTDTGVGMTR. 8078.-	1514.7333	2	3.7766	0.0000	1602.2	1	21/26
	1008_HuTotalProfile_Run1_06, 8088	-.NLLHVTDTGVGMTR. 8088.-	1514.7333	2	3.7714	0.0000	2034.9	1	23/26
	1008_HuTotalProfile_Run1_06, 8098	-.NLLHVTDTGVGMTR. 8098.-	1514.7333	2	3.9146	0.0000	1909.6	1	23/26
	1008_HuTotalProfile_Run1_06, 8108	-.NLLHVTDTGVGMTR. 8108.-	1514.7333	2	3.6214	0.0000	1977.5	1	22/26
	1008_HuTotalProfile_Run1_05, 8582	-.NLLHVTDTGVGMTR. 8582.-	1514.7333	2	2.8806	0.0000	813.3	1	20/26
	1008_HuTotalProfile_Run1_05, 8635	-.NLLHVTDTGVGMTR. 8635.-	1514.7333	2	2.5367	0.0000	851.6	1	19/26
	1008_HuTotalProfile_Run1_06, 8501	-.IADDKYNDTFWK. 8501.-	1516.6364	2	3.8573	0.0000	1132.8	1	16/22
	1008_HuTotalProfile_Run1_06, 8524	-.IADDKYNDTFWK. 8524.-	1516.6364	2	3.5802	0.0000	1336.1	1	17/22
	1008_HuTotalProfile_Run1_05, 8680	-.IADDKYNDTFWK. 8680.-	1516.6364	2	2.9087	0.0000	488.1	1	15/22
	1008_HuTotalProfile_Run1_06, 9149	-.VFITDDFHDM(so)MPK. 9149.-	1612.8524	2	4.1110	0.0000	1624.4	1	19/24
	1008_HuTotalProfile_Run1_06, 9169	-.VFITDDFHDM(so)MPK. 9169.-	1612.8524	2	4.6626	0.0000	1304.2	1	19/24
	1008_HuTotalProfile_Run1_06,9306-9307	-.SILFVPTSAPR.9306-9307.-	1188.4016	2	3.2692	0.0000	997.2	1	17/20
	1008_HuTotalProfile_Run1_06, 9319	-.SILFVPTSAPR. 9319.-	1188.4016	2	2.9368	0.0000	801.5	1	16/20
	1008_HuTotalProfile_Run1_06, 9331	-.SILFVPTSAPR. 9331.-	1188.4016	2	2.7436	0.0000	771.6	1	15/20
	1008_HuTotalProfile_Run1_06, 9354	-.SILFVPTSAPR. 9354.-	1188.4016	2	3.1313	0.0000	956.8	1	17/20
	1008_HuTotalProfile_Run1_06, 9365	-.SILFVPTSAPR. 9365.-	1188.4016	2	2.5844	0.0000	1140.2	1	18/20
	1008_HuTotalProfile_Run1_05, 9828	-.SILFVPTSAPR. 9828.-	1188.4016	2	2.9278	0.0000	954.1	1	17/20
	1008_HuTotalProfile_Run1_05, 9840	-.SILFVPTSAPR. 9840.-	1188.4016	2	3.0159	0.0000	781.1	1	16/20
	1008_HuTotalProfile_Run1_06, 9445	-.VFITDDFHDMM(so)PK. 9445.-	1612.8524	2	4.0812	0.0000	1191.4	1	18/24
	1008_HuTotalProfile_Run1_06, 9459	-.VFITDDFHDMM(so)PK. 9459.-	1612.8524	2	3.9570	0.0000	1255.1	1	18/24
	1008_HuTotalProfile_Run1_05, 4559	-.FQNVAK. 4559.-	706.8135	1	1.7719	0.0000	488.1	1	8/10
#13	NP_004850.1| clathrin heavy chain; clathrin, heavy polypeptide-like 2 [Homo sapiens] [MASS=191613]					100983.6	30 (30 0 0 0)
	1008_HuTotalProfile_Run1_09, 13353	-.KFDVNTSAVQVLIEHIGNLDR. 13353.-	2369.6628	3	4.5888	0.0000	1142.9	1	29/80
	1008_HuTotalProfile_Run1_02, 13774	-.KFDVNTSAVQVLIEHIGNLDR. 13774.-	2369.6628	3	6.1184	0.0000	1714.3	1	34/80
	1008_HuTotalProfile_Run1_02, 13792	-.KFDVNTSAVQVLIEHIGNLDR. 13792.-	2369.6628	3	7.1213	0.0000	2561.1	1	42/80
	1008_HuTotalProfile_Run1_02, 13804	-.KFDVNTSAVQVLIEHIGNLDR. 13804.-	2369.6628	3	6.4350	0.0000	2054.2	1	39/80
	1008_HuTotalProfile_Run1_07, 8894	-.LLYNNVSNFGR. 8894.-	1297.4451	2	2.5306	0.0000	649.0	1	16/20
	1008_HuTotalProfile_Run1_03, 8868	-.LLYNNVSNFGR. 8868.-	1297.4451	2	3.1910	0.0000	1005.5	1	17/20
	1008_HuTotalProfile_Run1_02, 8572	-.LLYNNVSNFGR. 8572.-	1297.4451	2	3.0706	0.0000	940.9	1	16/20
	1008_HuTotalProfile_Run1_02, 8581	-.LLYNNVSNFGR. 8581.-	1297.4451	2	2.7229	0.0000	1181.0	1	17/20
	1008_HuTotalProfile_Run1_06, 5842	-.IYIDSNNNPER. 5842.-	1335.4053	2	3.1777	0.0000	1009.0	1	16/20
	1008_HuTotalProfile_Run1_02, 5916	-.IYIDSNNNPER. 5916.-	1335.4053	2	2.8463	0.0000	1095.2	1	16/20
	1008_HuTotalProfile_Run1_02, 5928	-.IYIDSNNNPER. 5928.-	1335.4053	2	2.9577	0.0000	1085.4	1	16/20
	1008_HuTotalProfile_Run1_02, 5939	-.IYIDSNNNPER. 5939.-	1335.4053	2	2.9296	0.0000	1119.9	1	16/20
	1008_HuTotalProfile_Run1_06, 5855	-.RPISADSAIM(so)NPASK. 5855.-	1574.7855	2	2.8404	0.0000	490.9	1	17/28
	1008_HuTotalProfile_Run1_06, 5862	-.RPISADSAIM(so)NPASK. 5862.-	1574.7855	2	3.2992	0.0000	392.1	1	15/28
	1008_HuTotalProfile_Run1_02, 5980	-.RPISADSAIM(so)NPASK. 5980.-	1574.7855	2	3.8363	0.0000	513.7	1	17/28
	1008_HuTotalProfile_Run1_02, 6002	-.RPISADSAIM(so)NPASK. 6002.-	1574.7855	2	3.2061	0.0000	465.5	1	16/28
	1008_HuTotalProfile_Run1_02, 6005	-.RPISADSAIM(so)NPASK. 6005.-	1574.7855	2	3.7060	0.0000	774.2	1	19/28
	1008_HuTotalProfile_Run1_02, 6016	-.RPISADSAIM(so)NPASK. 6016.-	1574.7855	2	4.0780	0.0000	698.4	1	18/28
	1008_HuTotalProfile_Run1_02, 6059	-.RPISADSAIM(so)NPASK. 6059.-	1574.7855	2	2.8247	0.0000	373.1	1	14/28
	1008_HuTotalProfile_Run1_05, 10584	-.TSIDAYDNFDNISLAQR. 10584.-	1944.0488	2	2.5738	0.0000	131.9	1	10/32
	1008_HuTotalProfile_Run1_04, 12396	-.NLQNLLILTAIK. 12396.-	1354.6642	2	3.1525	0.0000	1053.8	1	17/22
	1008_HuTotalProfile_Run1_04, 12417	-.NLQNLLILTAIK. 12417.-	1354.6642	2	3.7753	0.0000	1258.7	1	18/22
	1008_HuTotalProfile_Run1_04, 12445	-.NLQNLLILTAIK. 12445.-	1354.6642	2	3.6244	0.0000	1401.5	1	19/22
	1008_HuTotalProfile_Run1_02, 12886	-.NLQNLLILTAIK. 12886.-	1354.6642	2	3.4945	0.0000	1482.8	1	17/22
	1008_HuTotalProfile_Run1_02, 12893	-.NLQNLLILTAIK. 12893.-	1354.6642	2	4.1401	0.0000	2188.4	1	19/22
	1008_HuTotalProfile_Run1_02, 12906	-.NLQNLLILTAIK. 12906.-	1354.6642	2	4.5319	0.0000	2064.4	1	19/22
	1008_HuTotalProfile_Run1_02, 12918	-.NLQNLLILTAIK. 12918.-	1354.6642	2	3.0812	0.0000	1324.8	1	17/22
[truncated: 22,731 more rows]
